# Supplementary material for: 6-Butyl-5-(4-methoxy­phen­oxy)-3-phenyl-3H-1,2,3-triazolo[4,5-d]pyrimidin-7(6H)-one
Source: Acta Crystallogr Sect E Struct Rep Online. 2009 Nov 7;65(Pt 12):o3032–3. doi: 10.1107/S1600536809046017 (PMC2971827; doi:10.1107/S1600536809046017)
Supplement: Supplementary file 1 [file e-65-o3032-sup1.cif]

##############################################################################
###                                                                        ###
###        Electronic paper (Acta Crystallographica Section E)             ###
###                                                                        ###
##############################################################################
#                                                                            #
# This CIF contains the data in a paper accepted for publication in Acta     #
# Crystallographica Section E. It conforms to the requirements of Notes      #
# for Authors for Section E, and has been peer reviewed under the auspices   #
# of the IUCr Commission on Journals.                                        #
#                                                                            #
# Full details of the Crystallographic Information File format               #
# are given in the paper "The Crystallographic Information File (CIF):       #
# a New Standard Archive File for Crystallography" by S. R. Hall, F. H.      #
# Allen and I. D. Brown [Acta Cryst. (1991), A47, 655-685].                  #
#                                                                            #
# The current version of the core CIF dictionary is obtainable from          #
# ftp://ftp.iucr.org/pub/cif_core.dic. The current version number is 2.4.    #
#                                                                            #
# Software is freely available for graphical display of the structure(s) in  #
# this CIF.  For information consult the CIF home page http://www.iucr.org/  #
# cif/home.html                                                              #
#                                                                            #
# This file may be used for bona fide research purposes within the           #
# scientific community so long as proper attribution is given to the journal # 
# article from which it was obtained.                                        #
#                                                                            #
##############################################################################
                                             
data_global
_audit_creation_method     SHELXL-97
_journal_date_recd_electronic     2009-09-16
_journal_date_accepted     2009-11-02
_journal_name_full     'Acta Crystallographica, Section E'
_journal_year     2009
_journal_volume     65
_journal_issue     12
_journal_page_first     o3032
_journal_page_last     o3033
_journal_paper_category     QO
_journal_coeditor_code     YA2108
_publ_contact_author_name     'Prof. Deng Shou-Heng'
_publ_contact_author_address
; Center of Oncology,
  People hospital affiliated with YunYang Medical College,
  Shi Yan 442000, P.R. China
;
_publ_contact_author_email     dengshouheng@yahoo.cn
_publ_contact_author_fax     '86 719 8875328'
_publ_contact_author_phone     '86 719 8875301'
_publ_section_title
;\
6-Butyl-5-(4-methoxyphenoxy)-3-phenyl-3<i>H</i>-1,2,3-triazolo[4,5-<i>d</i>]\
pyrimidin-7(6<i>H</i>)-one
;
loop_
    _publ_author_name
    _publ_author_footnote
    _publ_author_address
    'Zeng, Xiao-Hua' .
;
Institute of Medicinal Chemistry
Yunyang Medical College
Shiyan 442000
People's Republic of China
;
    'Deng, Shou-Heng' .
;
Center of Oncology,
People's Hospital Affiliated with Yunyang Medical College,
Shiyan 442000
People's Republic of China
;
    'Chen, Ping' .
;
Center of Oncology,
People's Hospital Affiliated with Yunyang Medical College,
Shiyan 442000
People's Republic of China
;
    'Wang, Hong-Mei' .
;
Institute of Medicinal Chemistry
Yunyang Medical College
Shiyan 442000
People's Republic of China
;
    'Ma, Zuan' .
;
Institute of Medicinal Chemistry
Yunyang Medical College
Shiyan 442000
People's Republic of China
;
data_I
_chemical_name_systematic
;
6-Butyl-5-(4-methoxyphenoxy)-3-phenyl-3<i>H</i>-1,2,3-
triazolo[4,5-<i>d</i>]pyrimidin-7(6<i>H</i>)-one
;
_chemical_name_common     ?
_chemical_formula_moiety     'C21 H21 N5 O3'
_chemical_formula_sum     'C21 H21 N5 O3'
_chemical_formula_iupac     'C21 H21 N5 O3'
_chemical_formula_weight     391.43
_chemical_melting_point     ?
_symmetry_cell_setting     Triclinic
_symmetry_space_group_name_H-M     'P -1'
_symmetry_space_group_name_Hall     '-P 1'
loop_
    _symmetry_equiv_pos_as_xyz
    'x, y, z'
    '-x, -y, -z'
_cell_length_a     11.5167(13)
_cell_length_b     12.4026(13)
_cell_length_c     14.9353(16)
_cell_angle_alpha     78.795(2)
_cell_angle_beta     76.207(2)
_cell_angle_gamma     76.360(2)
_cell_volume     1991.7(4)
_cell_formula_units_Z     4
_cell_measurement_reflns_used     4234
_cell_measurement_theta_min     2.3
_cell_measurement_theta_max     25.4
_cell_measurement_temperature     298(2)
_exptl_crystal_description     block
_exptl_crystal_colour     colorless
_exptl_crystal_size_max     0.15
_exptl_crystal_size_mid     0.12
_exptl_crystal_size_min     0.10
_exptl_crystal_density_diffrn     1.305
_exptl_crystal_density_meas     ?
_exptl_crystal_density_method     'not measured'
_exptl_crystal_F_000     824
_exptl_absorpt_coefficient_mu     0.09
_exptl_absorpt_correction_type     multi-scan
_exptl_absorpt_process_details     '(SADABS; Sheldrick, 1996)'
_exptl_absorpt_correction_T_min     0.987
_exptl_absorpt_correction_T_max     0.991
_exptl_special_details
;
;
_diffrn_ambient_temperature     298(2)
_diffrn_radiation_type     MoK\a
_diffrn_radiation_wavelength     0.71073
_diffrn_radiation_source     'fine-focus sealed tube'
_diffrn_radiation_monochromator     graphite
_diffrn_measurement_device_type     'Bruker SMART CCD area-detector'
_diffrn_measurement_method     '\f and \w'
_diffrn_detector_area_resol_mean     ?
_diffrn_reflns_number     11898
_diffrn_reflns_av_R_equivalents     0.061
_diffrn_reflns_av_sigmaI/netI     0.054
_diffrn_reflns_theta_min     2.0
_diffrn_reflns_theta_max     25.0
_diffrn_reflns_theta_full     25.0
_diffrn_measured_fraction_theta_max     0.988
_diffrn_measured_fraction_theta_full     0.988
_diffrn_reflns_limit_h_min     -13
_diffrn_reflns_limit_h_max     13
_diffrn_reflns_limit_k_min     -13
_diffrn_reflns_limit_k_max     14
_diffrn_reflns_limit_l_min     -17
_diffrn_reflns_limit_l_max     17
_diffrn_standards_number     0
_diffrn_standards_interval_count     0
_diffrn_standards_interval_time     ?
_diffrn_standards_decay_%     0
_refine_special_details
;
Refinement of <i>F</i>^2^ against ALL reflections. The weighted <i>R</i>-factor
<i>wR</i> and goodness of fit <i>S</i> are based on <i>F</i>^2^, conventional
<i>R</i>-factors <i>R</i> are based on <i>F</i>, with <i>F</i> set to zero for
negative <i>F</i>^2^. The threshold expression of <i>F</i>^2^ >
\s(<i>F</i>^2^) is used only for calculating <i>R</i>-factors(gt) <i>etc</i>.
and is not relevant to the choice of reflections for refinement.
<i>R</i>-factors based on <i>F</i>^2^ are statistically about twice as large
as those based on <i>F</i>, and <i>R</i>- factors based on ALL data will be
even larger.
;
_reflns_number_total     6940
_reflns_number_gt     5252
_reflns_threshold_expression     I>2\s(I)
_refine_ls_structure_factor_coef     Fsqd
_refine_ls_matrix_type     full
_refine_ls_R_factor_all     0.099
_refine_ls_R_factor_gt     0.079
_refine_ls_wR_factor_gt     0.198
_refine_ls_wR_factor_ref     0.212
_refine_ls_goodness_of_fit_ref     1.07
_refine_ls_restrained_S_all     1.08
_refine_ls_number_reflns     6940
_refine_ls_number_parameters     567
_refine_ls_number_restraints     12
_refine_ls_hydrogen_treatment     constr
_refine_ls_weighting_scheme     calc
_refine_ls_weighting_details
         'calc w=1/[\s^2^(Fo^2^)+(0.0878P)^2^+0.7377P] where P=(Fo^2^+2Fc^2^)/3'
_atom_sites_solution_hydrogens     geom
_atom_sites_solution_primary     direct
_atom_sites_solution_secondary     difmap
_refine_ls_shift/su_max     ?
_refine_ls_shift/su_max_lt     0.001
_refine_ls_shift/su_mean     0.000
_refine_diff_density_max     0.44
_refine_diff_density_min     -0.22
_refine_ls_extinction_method     none
_refine_ls_extinction_coef     ?
loop_
    _atom_type_symbol
    _atom_type_description
    _atom_type_scat_dispersion_real
    _atom_type_scat_dispersion_imag
    _atom_type_scat_source
    'C' 'C' 0.0033 0.0016
                         'International Tables Vol C Tables 4.2.6.8 and 6.1.1.4'
    'H' 'H' 0.0000 0.0000
                         'International Tables Vol C Tables 4.2.6.8 and 6.1.1.4'
    'N' 'N' 0.0061 0.0033
                         'International Tables Vol C Tables 4.2.6.8 and 6.1.1.4'
    'O' 'O' 0.0106 0.0060
                         'International Tables Vol C Tables 4.2.6.8 and 6.1.1.4'
_computing_data_collection     'SMART (Bruker, 2001)'
_computing_cell_refinement     'SAINT (Bruker, 2001)'
_computing_data_reduction     'SAINT (Bruker, 2001)'
_computing_structure_solution     'SHELXS97 (Sheldrick, 2008)'
_computing_structure_refinement     'SHELXL97 (Sheldrick, 2008)'
_computing_molecular_graphics     'PLATON (Spek, 2009)'
_computing_publication_material     'SHELXTL97 (Sheldrick, 2008)'
loop_
    _atom_site_type_symbol
    _atom_site_label
    _atom_site_fract_x
    _atom_site_fract_y
    _atom_site_fract_z
    _atom_site_U_iso_or_equiv
    _atom_site_adp_type
    _atom_site_calc_flag
    _atom_site_refinement_flags
    _atom_site_occupancy
    _atom_site_disorder_assembly
    _atom_site_disorder_group
    C C1 0.3813(3) 1.1282(3) -0.0630(2) 0.0704(8) Uani d . 1 . .
    C C2 0.4159(3) 1.2053(3) -0.1390(3) 0.0929(11) Uani d . 1 . .
    H H2 0.4473 1.2648 -0.1315 0.112 Uiso calc R 1 . .
    C C3 0.4038(4) 1.1937(4) -0.2255(3) 0.1134(15) Uani d . 1 . .
    H H3 0.4286 1.2451 -0.2767 0.136 Uiso calc R 1 . .
    C C4 0.3560(4) 1.1082(4) -0.2378(3) 0.1053(13) Uani d . 1 . .
    H H4 0.3469 1.1021 -0.2968 0.126 Uiso calc R 1 . .
    C C5 0.3215(3) 1.0312(3) -0.1625(3) 0.0918(10) Uani d . 1 . .
    H H5 0.2897 0.9721 -0.1703 0.110 Uiso calc R 1 . .
    C C6 0.3341(3) 1.0418(3) -0.0745(2) 0.0789(9) Uani d . 1 . .
    H H6 0.3103 0.9900 -0.0233 0.095 Uiso calc R 1 . .
    C C7 0.3573(3) 1.0900(2) 0.1139(2) 0.0642(7) Uani d . 1 . .
    C C8 0.4017(3) 1.1368(3) 0.1700(3) 0.0748(8) Uani d . 1 . .
    C C9 0.3731(3) 1.1058(3) 0.2691(3) 0.0856(10) Uani d . 1 . .
    C C10 0.2607(3) 0.9846(3) 0.2292(2) 0.0708(8) Uani d . 1 . .
    C C11 0.1502(3) 0.8491(3) 0.2166(2) 0.0695(8) Uani d . 1 . .
    C C12 0.0289(3) 0.8462(3) 0.2362(2) 0.0759(9) Uani d . 1 . .
    H H12 -0.0257 0.8930 0.2758 0.091 Uiso calc R 1 . .
    C C13 -0.0129(3) 0.7744(3) 0.1976(2) 0.0775(9) Uani d . 1 . .
    H H13 -0.0955 0.7721 0.2110 0.093 Uiso calc R 1 . .
    C C14 0.0688(3) 0.7057(3) 0.1388(2) 0.0732(8) Uani d . 1 . .
    C C15 0.1902(3) 0.7121(3) 0.1176(2) 0.0810(9) Uani d . 1 . .
    H H15 0.2447 0.6676 0.0761 0.097 Uiso calc R 1 . .
    C C16 0.2326(3) 0.7834(3) 0.1569(2) 0.0767(9) Uani d . 1 . .
    H H16 0.3149 0.7867 0.1432 0.092 Uiso calc R 1 . .
    C C17 -0.0777(4) 0.6012(4) 0.1313(3) 0.1118(14) Uani d . 1 . .
    H H17A -0.0869 0.5741 0.1969 0.168 Uiso calc R 1 . .
    H H17B -0.0848 0.5438 0.0993 0.168 Uiso calc R 1 . .
    H H17C -0.1401 0.6663 0.1212 0.168 Uiso calc R 1 . .
    C C18 0.2467(5) 0.9939(4) 0.3997(3) 0.1173(14) Uani d . 1 . .
    H H18A 0.2351 1.0582 0.4312 0.141 Uiso calc R 1 . .
    H H18B 0.1682 0.9732 0.4084 0.141 Uiso calc R 1 . .
    C C19 0.3312(5) 0.9008(5) 0.4395(3) 0.1241(15) Uani d D 1 . .
    H H19A 0.4072 0.9247 0.4342 0.149 Uiso calc PR 0.60 A 1
    H H19B 0.3485 0.8401 0.4030 0.149 Uiso calc PR 0.60 A 1
    H H19C 0.4133 0.9143 0.4292 0.149 Uiso d PR 0.40 A 2
    H H19D 0.3321 0.8293 0.4218 0.149 Uiso d PR 0.40 A 2
    C C20 0.2846(11) 0.8550(9) 0.5437(5) 0.121(4) Uani d PD 0.60 B 1
    H H20A 0.2018 0.8435 0.5531 0.145 Uiso calc PR 0.60 B 1
    H H20B 0.3363 0.7840 0.5619 0.145 Uiso calc PR 0.60 B 1
    C C21 0.2888(10) 0.9402(8) 0.5999(5) 0.132(3) Uani d PD 0.60 B 1
    H H21A 0.3635 0.9671 0.5768 0.198 Uiso calc PR 0.60 B 1
    H H21B 0.2846 0.9068 0.6639 0.198 Uiso calc PR 0.60 B 1
    H H21C 0.2209 1.0016 0.5952 0.198 Uiso calc PR 0.60 B 1
    C C22 -0.1449(3) 0.6338(2) 0.43768(18) 0.0621(7) Uani d . 1 . .
    C C23 -0.1744(3) 0.5483(3) 0.4068(2) 0.0720(8) Uani d . 1 . .
    H H23 -0.1134 0.4941 0.3790 0.086 Uiso calc R 1 . .
    C C24 -0.2963(3) 0.5440(3) 0.4179(2) 0.0820(9) Uani d . 1 . .
    H H24 -0.3169 0.4866 0.3967 0.098 Uiso calc R 1 . .
    C C25 -0.3869(3) 0.6231(4) 0.4594(2) 0.0891(10) Uani d . 1 . .
    H H25 -0.4685 0.6199 0.4663 0.107 Uiso calc R 1 . .
    C C26 -0.3555(4) 0.7063(4) 0.4904(3) 0.1013(12) Uani d . 1 . .
    H H26 -0.4164 0.7599 0.5191 0.122 Uiso calc R 1 . .
    C C27 -0.2362(4) 0.7126(3) 0.4800(3) 0.0895(10) Uani d . 1 . .
    H H27 -0.2165 0.7701 0.5016 0.107 Uiso calc R 1 . .
    C C28 0.0845(3) 0.5873(2) 0.37838(19) 0.0593(7) Uani d . 1 . .
    C C29 0.1745(3) 0.6332(3) 0.3916(2) 0.0678(8) Uani d . 1 . .
    C C30 0.2988(3) 0.5944(3) 0.3509(3) 0.0815(10) Uani d . 1 . .
    C C31 0.2108(3) 0.4696(3) 0.2899(2) 0.0733(8) Uani d . 1 . .
    C C32 0.1543(3) 0.3377(3) 0.2199(2) 0.0700(8) Uani d . 1 . .
    C C33 0.0893(3) 0.2762(3) 0.2924(2) 0.0785(9) Uani d . 1 . .
    H H33 0.0932 0.2781 0.3536 0.094 Uiso calc R 1 . .
    C C34 0.0188(3) 0.2120(3) 0.2740(2) 0.0786(9) Uani d . 1 . .
    H H34 -0.0263 0.1710 0.3232 0.094 Uiso calc R 1 . .
    C C35 0.0135(3) 0.2071(3) 0.1841(2) 0.0701(8) Uani d . 1 . .
    C C36 0.0764(3) 0.2719(3) 0.1126(2) 0.0783(9) Uani d . 1 . .
    H H36 0.0713 0.2714 0.0515 0.094 Uiso calc R 1 . .
    C C37 0.1466(3) 0.3373(3) 0.1306(2) 0.0781(9) Uani d . 1 . .
    H H37 0.1887 0.3812 0.0818 0.094 Uiso calc R 1 . .
    C C38 -0.0400(5) 0.1100(4) 0.0814(3) 0.1248(17) Uani d . 1 . .
    H H38A -0.0841 0.1719 0.0454 0.187 Uiso calc R 1 . .
    H H38B -0.0717 0.0439 0.0850 0.187 Uiso calc R 1 . .
    H H38C 0.0448 0.0972 0.0521 0.187 Uiso calc R 1 . .
    C C39 0.4370(5) 0.4412(4) 0.2681(5) 0.1387(19) Uani d . 1 . .
    H H39A 0.4898 0.4463 0.3083 0.166 Uiso calc R 1 . .
    H H39B 0.4363 0.3626 0.2704 0.166 Uiso calc R 1 . .
    C C40 0.4816(4) 0.4881(4) 0.1756(5) 0.1389(19) Uani d D 1 . .
    H H40A 0.4737 0.5671 0.1781 0.167 Uiso calc PR 0.61 C 1
    H H40B 0.4220 0.4841 0.1407 0.167 Uiso calc PR 0.61 C 1
    H H40C 0.4748 0.5685 0.1698 0.167 Uiso d PR 0.39 C 2
    H H40D 0.4417 0.4716 0.1310 0.167 Uiso d PR 0.39 C 2
    C C41 0.6105(11) 0.4531(16) 0.1097(10) 0.266(13) Uani d PD 0.61 D 1
    H H41A 0.6056 0.4016 0.0701 0.319 Uiso calc PR 0.61 D 1
    H H41B 0.6361 0.5188 0.0703 0.319 Uiso calc PR 0.61 D 1
    C C42 0.6979(10) 0.3988(19) 0.1703(12) 0.284(11) Uani d PD 0.61 D 1
    H H42A 0.7216 0.4550 0.1942 0.427 Uiso calc PR 0.61 D 1
    H H42B 0.7687 0.3562 0.1350 0.427 Uiso calc PR 0.61 D 1
    H H42C 0.6605 0.3497 0.2212 0.427 Uiso calc PR 0.61 D 1
    C C20' 0.2534(19) 0.9186(14) 0.5406(7) 0.208(14) Uani d PD 0.40 B 2
    H H20C 0.2578 0.9900 0.5557 0.250 Uiso calc PR 0.40 B 2
    H H20D 0.1686 0.9167 0.5446 0.250 Uiso calc PR 0.40 B 2
    C C21' 0.3110(14) 0.8215(16) 0.6063(8) 0.170(7) Uani d PD 0.40 B 2
    H H21D 0.3036 0.7518 0.5914 0.255 Uiso calc PR 0.40 B 2
    H H21E 0.2700 0.8287 0.6694 0.255 Uiso calc PR 0.40 B 2
    H H21F 0.3957 0.8229 0.5992 0.255 Uiso calc PR 0.40 B 2
    C C41' 0.6174(7) 0.4221(14) 0.1683(10) 0.131(6) Uani d PD 0.39 D 2
    H H41C 0.6526 0.4362 0.2167 0.157 Uiso calc PR 0.39 D 2
    H H41D 0.6214 0.3421 0.1743 0.157 Uiso calc PR 0.39 D 2
    C C42' 0.6838(12) 0.4652(15) 0.0738(11) 0.174(8) Uani d PD 0.39 D 2
    H H42D 0.6476 0.4508 0.0268 0.261 Uiso calc PR 0.39 D 2
    H H42E 0.7680 0.4279 0.0651 0.261 Uiso calc PR 0.39 D 2
    H H42F 0.6785 0.5445 0.0689 0.261 Uiso calc PR 0.39 D 2
    N N1 0.3984(2) 1.1397(2) 0.0256(2) 0.0718(7) Uani d . 1 . .
    N N2 0.4667(3) 1.2151(2) 0.0314(3) 0.0924(9) Uani d . 1 . .
    N N3 0.4686(3) 1.2126(2) 0.1183(3) 0.0922(9) Uani d . 1 . .
    N N4 0.2861(2) 1.0120(2) 0.13914(17) 0.0651(6) Uani d . 1 . .
    N N5 0.2979(3) 1.0252(2) 0.29391(19) 0.0853(8) Uani d . 1 . .
    N N6 -0.0203(2) 0.64224(19) 0.42687(15) 0.0627(6) Uani d . 1 . .
    N N7 0.0072(3) 0.7202(2) 0.46881(18) 0.0786(8) Uani d . 1 . .
    N N8 0.1237(3) 0.7147(2) 0.44767(18) 0.0818(8) Uani d . 1 . .
    N N9 0.0976(2) 0.50531(19) 0.32598(16) 0.0607(6) Uani d . 1 . .
    N N10 0.3093(2) 0.5042(2) 0.3012(2) 0.0888(9) Uani d . 1 . .
    O O1 0.4041(3) 1.1411(2) 0.3284(2) 0.1146(9) Uani d . 1 . .
    O O2 0.1887(2) 0.9109(2) 0.26967(15) 0.0907(7) Uani d . 1 . .
    O O3 0.3883(2) 0.6278(2) 0.3538(2) 0.1099(9) Uani d . 1 . .
    O O4 0.2423(2) 0.3919(2) 0.23281(19) 0.0926(7) Uani d . 1 . .
    O O5 0.0382(2) 0.6299(2) 0.09702(18) 0.0975(8) Uani d . 1 . .
    O O6 -0.0535(2) 0.1350(2) 0.17288(18) 0.0985(8) Uani d . 1 . .
loop_
    _atom_site_aniso_label
    _atom_site_aniso_U_11
    _atom_site_aniso_U_22
    _atom_site_aniso_U_33
    _atom_site_aniso_U_12
    _atom_site_aniso_U_13
    _atom_site_aniso_U_23
    C1 0.0525(16) 0.0621(19) 0.080(2) -0.0022(14) -0.0041(14) 0.0059(16)
    C2 0.083(2) 0.082(2) 0.095(3) -0.0164(19) -0.0054(19) 0.016(2)
    C3 0.103(3) 0.118(4) 0.089(3) -0.017(3) -0.004(2) 0.031(3)
    C4 0.088(3) 0.134(4) 0.071(2) -0.006(3) -0.0051(19) 0.006(2)
    C5 0.086(2) 0.104(3) 0.075(2) -0.012(2) -0.0074(18) -0.008(2)
    C6 0.069(2) 0.080(2) 0.072(2) -0.0116(17) -0.0004(15) 0.0038(17)
    C7 0.0537(16) 0.0508(16) 0.079(2) -0.0017(13) -0.0093(14) -0.0045(15)
    C8 0.0682(19) 0.0572(18) 0.096(2) -0.0068(15) -0.0154(17) -0.0129(17)
    C9 0.092(2) 0.073(2) 0.098(3) -0.0042(19) -0.031(2) -0.026(2)
    C10 0.0747(19) 0.0667(19) 0.070(2) -0.0118(16) -0.0160(15) -0.0097(16)
    C11 0.085(2) 0.0651(18) 0.0525(16) -0.0167(17) -0.0152(15) 0.0094(14)
    C12 0.072(2) 0.071(2) 0.0683(19) -0.0076(16) -0.0023(15) 0.0062(16)
    C13 0.0637(19) 0.084(2) 0.075(2) -0.0144(17) -0.0173(16) 0.0143(18)
    C14 0.072(2) 0.074(2) 0.0682(19) -0.0107(17) -0.0227(16) 0.0077(16)
    C15 0.074(2) 0.084(2) 0.078(2) -0.0077(18) -0.0110(16) -0.0093(18)
    C16 0.0640(19) 0.080(2) 0.082(2) -0.0157(17) -0.0182(16) 0.0023(18)
    C17 0.113(3) 0.139(4) 0.100(3) -0.057(3) -0.036(2) 0.002(3)
    C18 0.135(4) 0.123(4) 0.108(3) -0.033(3) -0.042(3) -0.021(3)
    C19 0.124(4) 0.139(4) 0.119(4) -0.041(3) -0.033(3) -0.011(3)
    C20 0.171(8) 0.147(10) 0.065(5) -0.097(7) -0.039(5) 0.034(5)
    C21 0.197(9) 0.137(8) 0.071(5) -0.052(7) -0.016(5) -0.029(5)
    C22 0.082(2) 0.0595(17) 0.0467(14) -0.0145(15) -0.0234(13) 0.0009(13)
    C23 0.081(2) 0.075(2) 0.0632(18) -0.0214(17) -0.0150(15) -0.0092(15)
    C24 0.089(2) 0.094(2) 0.073(2) -0.032(2) -0.0205(18) -0.0121(18)
    C25 0.075(2) 0.116(3) 0.075(2) -0.011(2) -0.0279(18) -0.006(2)
    C26 0.088(3) 0.105(3) 0.112(3) 0.010(2) -0.038(2) -0.033(2)
    C27 0.104(3) 0.079(2) 0.096(3) -0.007(2) -0.040(2) -0.027(2)
    C28 0.0784(19) 0.0533(16) 0.0523(15) -0.0204(15) -0.0306(14) 0.0081(13)
    C29 0.090(2) 0.0656(18) 0.0599(17) -0.0326(17) -0.0351(16) 0.0073(15)
    C30 0.086(2) 0.078(2) 0.097(2) -0.0317(19) -0.049(2) 0.0062(18)
    C31 0.068(2) 0.0630(19) 0.097(2) -0.0120(15) -0.0364(17) -0.0077(17)
    C32 0.0551(17) 0.0622(18) 0.093(2) -0.0032(14) -0.0152(15) -0.0213(17)
    C33 0.087(2) 0.078(2) 0.071(2) -0.0079(18) -0.0181(17) -0.0196(17)
    C34 0.086(2) 0.081(2) 0.069(2) -0.0279(18) -0.0039(16) -0.0120(17)
    C35 0.0668(18) 0.0706(19) 0.073(2) -0.0176(15) -0.0114(15) -0.0085(16)
    C36 0.089(2) 0.083(2) 0.0656(19) -0.0233(19) -0.0201(16) -0.0038(17)
    C37 0.076(2) 0.074(2) 0.080(2) -0.0204(17) -0.0094(16) -0.0014(17)
    C38 0.166(5) 0.150(4) 0.093(3) -0.082(4) -0.041(3) -0.017(3)
    C39 0.111(4) 0.105(4) 0.219(7) -0.035(3) -0.059(4) -0.020(4)
    C40 0.109(4) 0.106(4) 0.202(6) -0.027(3) -0.032(4) -0.015(4)
    C41 0.162(15) 0.182(13) 0.32(3) 0.038(11) 0.090(15) 0.014(17)
    C42 0.108(9) 0.44(3) 0.254(19) 0.042(14) -0.034(11) -0.048(19)
    C20' 0.41(4) 0.164(19) 0.071(10) -0.15(2) -0.052(14) 0.041(11)
    C21' 0.121(11) 0.22(2) 0.132(13) -0.017(12) 0.003(9) 0.008(13)
    C41' 0.044(6) 0.194(18) 0.154(13) -0.035(8) -0.026(7) -0.002(11)
    C42' 0.100(11) 0.192(16) 0.205(18) -0.034(11) 0.076(12) -0.095(15)
    N1 0.0600(15) 0.0578(15) 0.0877(19) -0.0113(12) -0.0045(13) -0.0002(13)
    N2 0.082(2) 0.0746(19) 0.115(3) -0.0258(16) -0.0075(17) -0.0036(18)
    N3 0.085(2) 0.0727(19) 0.121(3) -0.0197(16) -0.0201(18) -0.0163(18)
    N4 0.0657(15) 0.0622(15) 0.0607(15) -0.0086(12) -0.0096(11) -0.0021(11)
    N5 0.102(2) 0.0855(19) 0.0711(18) -0.0220(17) -0.0203(15) -0.0098(15)
    N6 0.0871(18) 0.0588(14) 0.0496(13) -0.0233(13) -0.0235(12) -0.0023(11)
    N7 0.111(2) 0.0760(17) 0.0627(15) -0.0389(16) -0.0237(15) -0.0095(13)
    N8 0.117(2) 0.0825(19) 0.0650(16) -0.0486(18) -0.0337(15) -0.0017(14)
    N9 0.0634(15) 0.0572(14) 0.0666(14) -0.0112(11) -0.0280(11) -0.0040(11)
    N10 0.0599(16) 0.0815(19) 0.134(3) -0.0122(14) -0.0391(16) -0.0159(18)
    O1 0.144(3) 0.103(2) 0.114(2) -0.0306(18) -0.0407(18) -0.0324(17)
    O2 0.1180(19) 0.0982(17) 0.0616(13) -0.0480(16) -0.0136(12) 0.0013(12)
    O3 0.0943(18) 0.114(2) 0.147(2) -0.0462(16) -0.0537(17) -0.0124(18)
    O4 0.0615(13) 0.0880(16) 0.138(2) -0.0121(12) -0.0179(13) -0.0449(16)
    O5 0.0979(18) 0.1090(19) 0.0956(17) -0.0366(15) -0.0251(14) -0.0123(15)
    O6 0.1103(19) 0.1090(19) 0.0899(17) -0.0546(16) -0.0113(14) -0.0179(14)
_geom_special_details
;
All e.s.d.'s (except the e.s.d. in the dihedral angle between two l.s. planes)
are estimated using the full covariance matrix. The cell e.s.d.'s are taken
into account individually in the estimation of e.s.d.'s in distances, angles
and torsion angles; correlations between e.s.d.'s in cell parameters are only
used when they are defined by crystal symmetry. An approximate (isotropic)
treatment of cell e.s.d.'s is used for estimating e.s.d.'s involving l.s.
planes.
;
loop_
    _geom_bond_atom_site_label_1
    _geom_bond_atom_site_label_2
    _geom_bond_site_symmetry_2
    _geom_bond_distance
    _geom_bond_publ_flag
    C1 C6 . 1.366(4) ?
    C1 C2 . 1.379(5) ?
    C1 N1 . 1.422(4) ?
    C2 C3 . 1.370(6) ?
    C2 H2 . 0.9300 ?
    C3 C4 . 1.365(6) ?
    C3 H3 . 0.9300 ?
    C4 C5 . 1.373(5) ?
    C4 H4 . 0.9300 ?
    C5 C6 . 1.390(5) ?
    C5 H5 . 0.9300 ?
    C6 H6 . 0.9300 ?
    C7 C8 . 1.354(4) ?
    C7 N4 . 1.355(4) ?
    C7 N1 . 1.366(4) ?
    C8 N3 . 1.360(4) ?
    C8 C9 . 1.432(5) ?
    C9 O1 . 1.217(4) ?
    C9 N5 . 1.413(5) ?
    C10 N4 . 1.301(4) ?
    C10 O2 . 1.339(4) ?
    C10 N5 . 1.363(4) ?
    C11 C12 . 1.365(4) ?
    C11 C16 . 1.368(5) ?
    C11 O2 . 1.406(4) ?
    C12 C13 . 1.376(5) ?
    C12 H12 . 0.9300 ?
    C13 C14 . 1.379(5) ?
    C13 H13 . 0.9300 ?
    C14 O5 . 1.374(4) ?
    C14 C15 . 1.376(4) ?
    C15 C16 . 1.382(5) ?
    C15 H15 . 0.9300 ?
    C16 H16 . 0.9300 ?
    C17 O5 . 1.413(4) ?
    C17 H17A . 0.9600 ?
    C17 H17B . 0.9600 ?
    C17 H17C . 0.9600 ?
    C18 C19 . 1.454(6) ?
    C18 N5 . 1.556(5) ?
    C18 H18A . 0.9700 ?
    C18 H18B . 0.9700 ?
    C19 C20 . 1.560(7) ?
    C19 C20' . 1.587(10) ?
    C19 H19A . 0.9700 ?
    C19 H19B . 0.9700 ?
    C19 H19C . 0.9700 ?
    C19 H19D . 0.9700 ?
    C20 C21 . 1.486(8) ?
    C20 H20A . 0.9700 ?
    C20 H20B . 0.9700 ?
    C21 H21A . 0.9600 ?
    C21 H21B . 0.9600 ?
    C21 H21C . 0.9600 ?
    C22 C23 . 1.373(4) ?
    C22 C27 . 1.377(5) ?
    C22 N6 . 1.432(4) ?
    C23 C24 . 1.387(5) ?
    C23 H23 . 0.9300 ?
    C24 C25 . 1.372(5) ?
    C24 H24 . 0.9300 ?
    C25 C26 . 1.361(5) ?
    C25 H25 . 0.9300 ?
    C26 C27 . 1.364(5) ?
    C26 H26 . 0.9300 ?
    C27 H27 . 0.9300 ?
    C28 N6 . 1.354(4) ?
    C28 N9 . 1.360(4) ?
    C28 C29 . 1.363(4) ?
    C29 N8 . 1.373(4) ?
    C29 C30 . 1.422(5) ?
    C30 O3 . 1.211(4) ?
    C30 N10 . 1.426(4) ?
    C31 N9 . 1.293(4) ?
    C31 O4 . 1.339(4) ?
    C31 N10 . 1.359(4) ?
    C32 C37 . 1.359(5) ?
    C32 C33 . 1.371(5) ?
    C32 O4 . 1.407(4) ?
    C33 C34 . 1.365(4) ?
    C33 H33 . 0.9300 ?
    C34 C35 . 1.373(4) ?
    C34 H34 . 0.9300 ?
    C35 O6 . 1.367(4) ?
    C35 C36 . 1.371(4) ?
    C36 C37 . 1.372(4) ?
    C36 H36 . 0.9300 ?
    C37 H37 . 0.9300 ?
    C38 O6 . 1.424(5) ?
    C38 H38A . 0.9600 ?
    C38 H38B . 0.9600 ?
    C38 H38C . 0.9600 ?
    C39 C40 . 1.414(8) ?
    C39 N10 . 1.510(6) ?
    C39 H39A . 0.9700 ?
    C39 H39B . 0.9700 ?
    C40 C41' . 1.574(9) ?
    C40 C41 . 1.590(9) ?
    C40 H40A . 0.9700 ?
    C40 H40B . 0.9700 ?
    C40 H40C . 0.9700 ?
    C40 H40D . 0.9700 ?
    C41 C42 . 1.471(10) ?
    C41 H41A . 0.9700 ?
    C41 H41B . 0.9700 ?
    C42 H42A . 0.9600 ?
    C42 H42B . 0.9600 ?
    C42 H42C . 0.9600 ?
    C20' C21' . 1.525(10) ?
    C20' H20C . 0.9700 ?
    C20' H20D . 0.9700 ?
    C21' H21D . 0.9600 ?
    C21' H21E . 0.9600 ?
    C21' H21F . 0.9600 ?
    C41' C42' . 1.499(10) ?
    C41' H41C . 0.9700 ?
    C41' H41D . 0.9700 ?
    C42' H42D . 0.9600 ?
    C42' H42E . 0.9600 ?
    C42' H42F . 0.9600 ?
    N1 N2 . 1.384(4) ?
    N2 N3 . 1.298(4) ?
    N6 N7 . 1.379(3) ?
    N7 N8 . 1.292(4) ?
loop_
    _geom_angle_atom_site_label_1
    _geom_angle_atom_site_label_2
    _geom_angle_atom_site_label_3
    _geom_angle_site_symmetry_1
    _geom_angle_site_symmetry_3
    _geom_angle
    _geom_angle_publ_flag
    C6 C1 C2 . . 119.8(4) ?
    C6 C1 N1 . . 121.5(3) ?
    C2 C1 N1 . . 118.8(3) ?
    C3 C2 C1 . . 119.6(4) ?
    C3 C2 H2 . . 120.2 ?
    C1 C2 H2 . . 120.2 ?
    C4 C3 C2 . . 121.2(4) ?
    C4 C3 H3 . . 119.4 ?
    C2 C3 H3 . . 119.4 ?
    C3 C4 C5 . . 119.4(4) ?
    C3 C4 H4 . . 120.3 ?
    C5 C4 H4 . . 120.3 ?
    C4 C5 C6 . . 119.9(4) ?
    C4 C5 H5 . . 120.1 ?
    C6 C5 H5 . . 120.1 ?
    C1 C6 C5 . . 120.1(3) ?
    C1 C6 H6 . . 119.9 ?
    C5 C6 H6 . . 119.9 ?
    C8 C7 N4 . . 127.8(3) ?
    C8 C7 N1 . . 105.1(3) ?
    N4 C7 N1 . . 127.0(3) ?
    C7 C8 N3 . . 110.2(3) ?
    C7 C8 C9 . . 120.2(3) ?
    N3 C8 C9 . . 129.5(3) ?
    O1 C9 N5 . . 120.9(4) ?
    O1 C9 C8 . . 128.0(4) ?
    N5 C9 C8 . . 111.0(3) ?
    N4 C10 O2 . . 121.5(3) ?
    N4 C10 N5 . . 127.2(3) ?
    O2 C10 N5 . . 111.3(3) ?
    C12 C11 C16 . . 121.4(3) ?
    C12 C11 O2 . . 116.8(3) ?
    C16 C11 O2 . . 121.2(3) ?
    C11 C12 C13 . . 120.2(3) ?
    C11 C12 H12 . . 119.9 ?
    C13 C12 H12 . . 119.9 ?
    C12 C13 C14 . . 119.3(3) ?
    C12 C13 H13 . . 120.3 ?
    C14 C13 H13 . . 120.3 ?
    O5 C14 C15 . . 115.7(3) ?
    O5 C14 C13 . . 124.6(3) ?
    C15 C14 C13 . . 119.7(3) ?
    C14 C15 C16 . . 121.0(3) ?
    C14 C15 H15 . . 119.5 ?
    C16 C15 H15 . . 119.5 ?
    C11 C16 C15 . . 118.3(3) ?
    C11 C16 H16 . . 120.9 ?
    C15 C16 H16 . . 120.9 ?
    O5 C17 H17A . . 109.5 ?
    O5 C17 H17B . . 109.5 ?
    H17A C17 H17B . . 109.5 ?
    O5 C17 H17C . . 109.5 ?
    H17A C17 H17C . . 109.5 ?
    H17B C17 H17C . . 109.5 ?
    C19 C18 N5 . . 109.9(4) ?
    C19 C18 H18A . . 109.7 ?
    N5 C18 H18A . . 109.7 ?
    C19 C18 H18B . . 109.7 ?
    N5 C18 H18B . . 109.7 ?
    H18A C18 H18B . . 108.2 ?
    C18 C19 C20 . . 114.6(6) ?
    C18 C19 C20' . . 89.4(7) ?
    C20 C19 C20' . . 28.8(6) ?
    C18 C19 H19A . . 108.6 ?
    C20 C19 H19A . . 108.6 ?
    C20' C19 H19A . . 106.6 ?
    C18 C19 H19B . . 108.6 ?
    C20 C19 H19B . . 108.6 ?
    C20' C19 H19B . . 133.2 ?
    H19A C19 H19B . . 107.6 ?
    C18 C19 H19C . . 113.7 ?
    C20 C19 H19C . . 111.4 ?
    C20' C19 H19C . . 113.5 ?
    H19A C19 H19C . . 9.2 ?
    H19B C19 H19C . . 98.5 ?
    C18 C19 H19D . . 113.7 ?
    C20 C19 H19D . . 90.2 ?
    C20' C19 H19D . . 114.1 ?
    H19A C19 H19D . . 120.1 ?
    H19B C19 H19D . . 19.2 ?
    H19C C19 H19D . . 111.0 ?
    C21 C20 C19 . . 107.0(6) ?
    C21 C20 H20A . . 110.3 ?
    C19 C20 H20A . . 110.3 ?
    C21 C20 H20B . . 110.3 ?
    C19 C20 H20B . . 110.3 ?
    H20A C20 H20B . . 108.6 ?
    C23 C22 C27 . . 119.8(3) ?
    C23 C22 N6 . . 120.9(3) ?
    C27 C22 N6 . . 119.3(3) ?
    C22 C23 C24 . . 119.0(3) ?
    C22 C23 H23 . . 120.5 ?
    C24 C23 H23 . . 120.5 ?
    C25 C24 C23 . . 121.0(3) ?
    C25 C24 H24 . . 119.5 ?
    C23 C24 H24 . . 119.5 ?
    C26 C25 C24 . . 118.9(3) ?
    C26 C25 H25 . . 120.5 ?
    C24 C25 H25 . . 120.5 ?
    C25 C26 C27 . . 121.2(4) ?
    C25 C26 H26 . . 119.4 ?
    C27 C26 H26 . . 119.4 ?
    C26 C27 C22 . . 120.1(3) ?
    C26 C27 H27 . . 119.9 ?
    C22 C27 H27 . . 119.9 ?
    N6 C28 N9 . . 127.6(2) ?
    N6 C28 C29 . . 105.3(3) ?
    N9 C28 C29 . . 127.0(3) ?
    C28 C29 N8 . . 109.2(3) ?
    C28 C29 C30 . . 121.0(3) ?
    N8 C29 C30 . . 129.9(3) ?
    O3 C30 C29 . . 129.1(4) ?
    O3 C30 N10 . . 120.7(4) ?
    C29 C30 N10 . . 110.2(3) ?
    N9 C31 O4 . . 120.8(3) ?
    N9 C31 N10 . . 127.0(3) ?
    O4 C31 N10 . . 112.2(3) ?
    C37 C32 C33 . . 120.5(3) ?
    C37 C32 O4 . . 117.0(3) ?
    C33 C32 O4 . . 122.0(3) ?
    C34 C33 C32 . . 119.3(3) ?
    C34 C33 H33 . . 120.3 ?
    C32 C33 H33 . . 120.3 ?
    C33 C34 C35 . . 121.0(3) ?
    C33 C34 H34 . . 119.5 ?
    C35 C34 H34 . . 119.5 ?
    O6 C35 C36 . . 124.8(3) ?
    O6 C35 C34 . . 116.4(3) ?
    C36 C35 C34 . . 118.8(3) ?
    C35 C36 C37 . . 120.5(3) ?
    C35 C36 H36 . . 119.7 ?
    C37 C36 H36 . . 119.7 ?
    C32 C37 C36 . . 119.8(3) ?
    C32 C37 H37 . . 120.1 ?
    C36 C37 H37 . . 120.1 ?
    O6 C38 H38A . . 109.5 ?
    O6 C38 H38B . . 109.5 ?
    H38A C38 H38B . . 109.5 ?
    O6 C38 H38C . . 109.5 ?
    H38A C38 H38C . . 109.5 ?
    H38B C38 H38C . . 109.5 ?
    C40 C39 N10 . . 109.1(4) ?
    C40 C39 H39A . . 109.9 ?
    N10 C39 H39A . . 109.9 ?
    C40 C39 H39B . . 109.9 ?
    N10 C39 H39B . . 109.9 ?
    H39A C39 H39B . . 108.3 ?
    C39 C40 C41' . . 97.0(6) ?
    C39 C40 C41 . . 129.1(7) ?
    C41' C40 C41 . . 33.0(6) ?
    C39 C40 H40A . . 105.0 ?
    C41' C40 H40A . . 112.3 ?
    C41 C40 H40A . . 105.0 ?
    C39 C40 H40B . . 105.0 ?
    C41' C40 H40B . . 128.6 ?
    C41 C40 H40B . . 105.0 ?
    H40A C40 H40B . . 105.9 ?
    C39 C40 H40C . . 111.7 ?
    C41' C40 H40C . . 112.5 ?
    C41 C40 H40C . . 101.3 ?
    H40A C40 H40C . . 7.0 ?
    H40B C40 H40C . . 101.4 ?
    C39 C40 H40D . . 112.6 ?
    C41' C40 H40D . . 112.7 ?
    C41 C40 H40D . . 89.7 ?
    H40A C40 H40D . . 115.4 ?
    H40B C40 H40D . . 16.0 ?
    H40C C40 H40D . . 109.8 ?
    C42 C41 C40 . . 107.2(9) ?
    C42 C41 H41A . . 110.3 ?
    C40 C41 H41A . . 110.3 ?
    C42 C41 H41B . . 110.3 ?
    C40 C41 H41B . . 110.3 ?
    H41A C41 H41B . . 108.5 ?
    C21' C20' C19 . . 105.0(9) ?
    C21' C20' H20C . . 110.7 ?
    C19 C20' H20C . . 110.7 ?
    C21' C20' H20D . . 110.7 ?
    C19 C20' H20D . . 110.7 ?
    H20C C20' H20D . . 108.8 ?
    C20' C21' H21D . . 109.5 ?
    C20' C21' H21E . . 109.5 ?
    H21D C21' H21E . . 109.5 ?
    C20' C21' H21F . . 109.5 ?
    H21D C21' H21F . . 109.5 ?
    H21E C21' H21F . . 109.5 ?
    C42' C41' C40 . . 105.5(8) ?
    C42' C41' H41C . . 110.6 ?
    C40 C41' H41C . . 110.6 ?
    C42' C41' H41D . . 110.6 ?
    C40 C41' H41D . . 110.6 ?
    H41C C41' H41D . . 108.8 ?
    C41' C42' H42D . . 109.5 ?
    C41' C42' H42E . . 109.5 ?
    H42D C42' H42E . . 109.5 ?
    C41' C42' H42F . . 109.5 ?
    H42D C42' H42F . . 109.5 ?
    H42E C42' H42F . . 109.5 ?
    C7 N1 N2 . . 108.1(3) ?
    C7 N1 C1 . . 132.5(3) ?
    N2 N1 C1 . . 119.4(3) ?
    N3 N2 N1 . . 108.7(3) ?
    N2 N3 C8 . . 107.8(3) ?
    C10 N4 C7 . . 111.3(3) ?
    C10 N5 C9 . . 122.4(3) ?
    C10 N5 C18 . . 120.5(3) ?
    C9 N5 C18 . . 116.7(3) ?
    C28 N6 N7 . . 108.7(2) ?
    C28 N6 C22 . . 131.7(2) ?
    N7 N6 C22 . . 119.5(3) ?
    N8 N7 N6 . . 108.7(3) ?
    N7 N8 C29 . . 108.0(2) ?
    C31 N9 C28 . . 111.8(2) ?
    C31 N10 C30 . . 122.8(3) ?
    C31 N10 C39 . . 120.7(3) ?
    C30 N10 C39 . . 116.3(3) ?
    C10 O2 C11 . . 121.3(2) ?
    C31 O4 C32 . . 120.4(2) ?
    C14 O5 C17 . . 118.2(3) ?
    C35 O6 C38 . . 117.6(3) ?
loop_
    _geom_torsion_atom_site_label_1
    _geom_torsion_atom_site_label_2
    _geom_torsion_atom_site_label_3
    _geom_torsion_atom_site_label_4
    _geom_torsion_site_symmetry_1
    _geom_torsion_site_symmetry_2
    _geom_torsion_site_symmetry_3
    _geom_torsion_site_symmetry_4
    _geom_torsion
    _geom_torsion_publ_flag
    C6 C1 C2 C3 . . . . -0.7(5) ?
    N1 C1 C2 C3 . . . . 178.0(3) ?
    C1 C2 C3 C4 . . . . 1.1(6) ?
    C2 C3 C4 C5 . . . . -1.2(6) ?
    C3 C4 C5 C6 . . . . 0.8(6) ?
    C2 C1 C6 C5 . . . . 0.3(5) ?
    N1 C1 C6 C5 . . . . -178.3(3) ?
    C4 C5 C6 C1 . . . . -0.4(5) ?
    N4 C7 C8 N3 . . . . -179.4(3) ?
    N1 C7 C8 N3 . . . . -0.3(3) ?
    N4 C7 C8 C9 . . . . -0.8(5) ?
    N1 C7 C8 C9 . . . . 178.3(3) ?
    C7 C8 C9 O1 . . . . -178.8(3) ?
    N3 C8 C9 O1 . . . . -0.5(6) ?
    C7 C8 C9 N5 . . . . 0.2(4) ?
    N3 C8 C9 N5 . . . . 178.5(3) ?
    C16 C11 C12 C13 . . . . 1.6(5) ?
    O2 C11 C12 C13 . . . . -170.2(3) ?
    C11 C12 C13 C14 . . . . -0.2(4) ?
    C12 C13 C14 O5 . . . . 179.2(3) ?
    C12 C13 C14 C15 . . . . -1.7(5) ?
    O5 C14 C15 C16 . . . . -178.5(3) ?
    C13 C14 C15 C16 . . . . 2.3(5) ?
    C12 C11 C16 C15 . . . . -1.0(5) ?
    O2 C11 C16 C15 . . . . 170.4(3) ?
    C14 C15 C16 C11 . . . . -1.0(5) ?
    N5 C18 C19 C20 . . . . -175.0(4) ?
    N5 C18 C19 C20' . . . . 170.7(10) ?
    C18 C19 C20 C21 . . . . -72.3(10) ?
    C20' C19 C20 C21 . . . . -41(2) ?
    C27 C22 C23 C24 . . . . 0.9(4) ?
    N6 C22 C23 C24 . . . . -179.4(3) ?
    C22 C23 C24 C25 . . . . -0.4(5) ?
    C23 C24 C25 C26 . . . . -0.3(5) ?
    C24 C25 C26 C27 . . . . 0.5(6) ?
    C25 C26 C27 C22 . . . . -0.1(6) ?
    C23 C22 C27 C26 . . . . -0.7(5) ?
    N6 C22 C27 C26 . . . . 179.6(3) ?
    N6 C28 C29 N8 . . . . 0.1(3) ?
    N9 C28 C29 N8 . . . . 178.9(2) ?
    N6 C28 C29 C30 . . . . 179.3(3) ?
    N9 C28 C29 C30 . . . . -1.9(4) ?
    C28 C29 C30 O3 . . . . 177.9(3) ?
    N8 C29 C30 O3 . . . . -3.1(6) ?
    C28 C29 C30 N10 . . . . -1.8(4) ?
    N8 C29 C30 N10 . . . . 177.2(3) ?
    C37 C32 C33 C34 . . . . 1.7(5) ?
    O4 C32 C33 C34 . . . . -170.3(3) ?
    C32 C33 C34 C35 . . . . 0.9(5) ?
    C33 C34 C35 O6 . . . . 176.0(3) ?
    C33 C34 C35 C36 . . . . -2.8(5) ?
    O6 C35 C36 C37 . . . . -176.5(3) ?
    C34 C35 C36 C37 . . . . 2.3(5) ?
    C33 C32 C37 C36 . . . . -2.2(5) ?
    O4 C32 C37 C36 . . . . 170.1(3) ?
    C35 C36 C37 C32 . . . . 0.2(5) ?
    N10 C39 C40 C41' . . . . 170.7(7) ?
    N10 C39 C40 C41 . . . . 179.6(11) ?
    C39 C40 C41 C42 . . . . -25(2) ?
    C41' C40 C41 C42 . . . . -9.0(16) ?
    C18 C19 C20' C21' . . . . 174.3(17) ?
    C20 C19 C20' C21' . . . . 22.1(13) ?
    C39 C40 C41' C42' . . . . -177.3(11) ?
    C41 C40 C41' C42' . . . . 15.4(17) ?
    C8 C7 N1 N2 . . . . 0.1(3) ?
    N4 C7 N1 N2 . . . . 179.2(3) ?
    C8 C7 N1 C1 . . . . -178.7(3) ?
    N4 C7 N1 C1 . . . . 0.4(5) ?
    C6 C1 N1 C7 . . . . -13.3(5) ?
    C2 C1 N1 C7 . . . . 168.0(3) ?
    C6 C1 N1 N2 . . . . 168.0(3) ?
    C2 C1 N1 N2 . . . . -10.6(4) ?
    C7 N1 N2 N3 . . . . 0.2(3) ?
    C1 N1 N2 N3 . . . . 179.1(3) ?
    N1 N2 N3 C8 . . . . -0.4(4) ?
    C7 C8 N3 N2 . . . . 0.4(4) ?
    C9 C8 N3 N2 . . . . -178.0(3) ?
    O2 C10 N4 C7 . . . . 178.2(3) ?
    N5 C10 N4 C7 . . . . -0.2(4) ?
    C8 C7 N4 C10 . . . . 0.8(4) ?
    N1 C7 N4 C10 . . . . -178.1(3) ?
    N4 C10 N5 C9 . . . . -0.4(5) ?
    O2 C10 N5 C9 . . . . -178.9(3) ?
    N4 C10 N5 C18 . . . . 172.7(3) ?
    O2 C10 N5 C18 . . . . -5.9(5) ?
    O1 C9 N5 C10 . . . . 179.4(3) ?
    C8 C9 N5 C10 . . . . 0.3(5) ?
    O1 C9 N5 C18 . . . . 6.1(5) ?
    C8 C9 N5 C18 . . . . -173.0(3) ?
    C19 C18 N5 C10 . . . . 96.9(4) ?
    C19 C18 N5 C9 . . . . -89.7(4) ?
    N9 C28 N6 N7 . . . . -178.9(2) ?
    C29 C28 N6 N7 . . . . -0.1(3) ?
    N9 C28 N6 C22 . . . . -0.8(4) ?
    C29 C28 N6 C22 . . . . 178.0(2) ?
    C23 C22 N6 C28 . . . . 10.2(4) ?
    C27 C22 N6 C28 . . . . -170.0(3) ?
    C23 C22 N6 N7 . . . . -171.8(2) ?
    C27 C22 N6 N7 . . . . 7.9(4) ?
    C28 N6 N7 N8 . . . . 0.1(3) ?
    C22 N6 N7 N8 . . . . -178.3(2) ?
    N6 N7 N8 C29 . . . . 0.0(3) ?
    C28 C29 N8 N7 . . . . -0.1(3) ?
    C30 C29 N8 N7 . . . . -179.2(3) ?
    O4 C31 N9 C28 . . . . -177.3(3) ?
    N10 C31 N9 C28 . . . . 1.1(4) ?
    N6 C28 N9 C31 . . . . -179.1(3) ?
    C29 C28 N9 C31 . . . . 2.4(4) ?
    N9 C31 N10 C30 . . . . -5.1(5) ?
    O4 C31 N10 C30 . . . . 173.4(3) ?
    N9 C31 N10 C39 . . . . 169.6(4) ?
    O4 C31 N10 C39 . . . . -11.9(5) ?
    O3 C30 N10 C31 . . . . -174.8(3) ?
    C29 C30 N10 C31 . . . . 5.0(4) ?
    O3 C30 N10 C39 . . . . 10.3(5) ?
    C29 C30 N10 C39 . . . . -169.9(4) ?
    C40 C39 N10 C31 . . . . 91.3(5) ?
    C40 C39 N10 C30 . . . . -93.7(5) ?
    N4 C10 O2 C11 . . . . 8.4(5) ?
    N5 C10 O2 C11 . . . . -173.0(3) ?
    C12 C11 O2 C10 . . . . -132.0(3) ?
    C16 C11 O2 C10 . . . . 56.2(4) ?
    N9 C31 O4 C32 . . . . -7.8(5) ?
    N10 C31 O4 C32 . . . . 173.6(3) ?
    C37 C32 O4 C31 . . . . 128.2(3) ?
    C33 C32 O4 C31 . . . . -59.6(4) ?
    C15 C14 O5 C17 . . . . 166.1(3) ?
    C13 C14 O5 C17 . . . . -14.8(5) ?
    C36 C35 O6 C38 . . . . 11.9(5) ?
    C34 C35 O6 C38 . . . . -166.9(4) ?
