# Supplementary material for: 6-Butyl-5-(4-methoxy­phen­oxy)-3-phenyl-3H-1,2,3-triazolo[4,5-d]pyrimidin-7(6H)-one
Source: Acta Crystallogr Sect E Struct Rep Online. 2009 Nov 7;65(Pt 12):o3032–3. doi: 10.1107/S1600536809046017 (PMC2971827; doi:10.1107/S1600536809046017)
Supplement: Supplementary file 2 [file e-65-o3032-Isup2.hkl]

# 
# h,k,l, Fc-squared, Fo-squared, sigma(Fo-squared) and status flag 
# 
data_I
_shelx_title ' 090519cm in P-1' 
_shelx_refln_list_code          4 
_shelx_F_calc_maximum      207.34 
_exptl_crystal_F_000       824.00 
_reflns_d_resolution_high  0.8408 
 
loop_ 
 _symmetry_equiv_pos_as_xyz 
 'x, y, z' 
 '-x, -y, -z' 
 
_cell_length_a    11.5167 
_cell_length_b    12.4026 
_cell_length_c    14.9353 
_cell_angle_alpha  78.795 
_cell_angle_beta   76.207 
_cell_angle_gamma  76.360 
 
_shelx_F_squared_multiplier     1.000 
 
loop_ 
 _refln_index_h 
 _refln_index_k 
 _refln_index_l 
 _refln_F_squared_calc 
 _refln_F_squared_meas 
 _refln_F_squared_sigma 
 _refln_observed_status 
   2   0   0       44.92       84.70      7.61 o 
   3   0   0     9339.69     9011.32    611.05 o 
   4   0   0      287.42      355.96     18.81 o 
   5   0   0      513.34      550.41     29.56 o 
   6   0   0        9.29       16.65      1.61 o 
   7   0   0       17.85       17.14      1.90 o 
   8   0   0       14.35       12.39      1.83 o 
   9   0   0       54.94       44.86      2.90 o 
  10   0   0       29.50       23.09      2.61 o 
  11   0   0        0.03        2.80      1.38 o 
  12   0   0        1.28        2.21      1.66 o 
  13   0   0       28.92       34.92      5.58 o 
 -12   1   0        1.62        1.66      1.60 o 
 -11   1   0        2.71        3.59      1.35 o 
 -10   1   0       16.70       13.94      2.64 o 
  -9   1   0       37.65       25.53      2.62 o 
  -8   1   0       23.12       22.28      4.08 o 
  -7   1   0      112.35      105.94     11.44 o 
  -6   1   0       17.98       16.73      1.62 o 
  -5   1   0      225.77      247.53     15.43 o 
  -4   1   0      810.77      889.97     84.59 o 
  -3   1   0    16963.36    16295.14   1149.17 o 
  -2   1   0    10334.97    10546.08   1089.49 o 
  -1   1   0      378.01      612.01     57.56 o 
   1   1   0     7462.09     6724.07    309.71 o 
   2   1   0     1708.38     1693.38     15.91 o 
   4   1   0     2146.32     2070.48     42.26 o 
   5   1   0      132.06      153.82      4.27 o 
   6   1   0       32.27       27.20      2.51 o 
   7   1   0      207.09      229.68     12.18 o 
   8   1   0       20.39       16.38      1.96 o 
   9   1   0      104.19       95.25      6.35 o 
  10   1   0       10.04       11.01      2.01 o 
  11   1   0        0.40        1.04      1.04 o 
  12   1   0        0.09        2.39      1.90 o 
  13   1   0       28.98       30.87      5.28 o 
 -12   2   0        0.73        2.21      1.90 o 
 -11   2   0       32.90       33.94      4.17 o 
 -10   2   0        2.76        7.39      2.39 o 
  -9   2   0       73.53       56.55      4.42 o 
  -8   2   0       77.39       82.60     10.95 o 
  -7   2   0      114.21      117.10     12.52 o 
  -6   2   0      191.19      167.91     18.16 o 
  -5   2   0     2643.17     2839.35    326.10 o 
  -4   2   0        0.03        0.98      0.60 o 
  -3   2   0     5711.75     6472.30    703.19 o 
  -1   2   0     6397.77     6460.90    149.83 o 
   0   2   0        2.37        0.82      0.24 o 
   1   2   0     4037.53     4029.49    129.02 o 
   2   2   0       12.43       17.02      0.82 o 
   3   2   0     1028.62      920.29      8.68 o 
   4   2   0        6.23        2.74      0.53 o 
   5   2   0     1081.90     1203.35     28.72 o 
   6   2   0      177.50      180.68      2.82 o 
   7   2   0      147.95      139.89      2.63 o 
   8   2   0      205.78      170.97     11.57 o 
   9   2   0       11.50        7.89      1.74 o 
  10   2   0       81.98       79.37      3.89 o 
  11   2   0       60.25       68.77      3.72 o 
  12   2   0        8.68        7.06      2.88 o 
  13   2   0        6.50        9.20      3.25 o 
 -12   3   0        0.05        2.27      1.78 o 
 -11   3   0        0.08        2.95      1.96 o 
 -10   3   0       52.99       43.97      5.28 o 
  -9   3   0        0.21        3.59      1.60 o 
  -8   3   0        1.34        0.50      1.28 o 
  -7   3   0       43.22       57.90      3.93 o 
  -6   3   0      118.31      124.12     13.38 o 
  -5   3   0     1376.11     1301.51    149.46 o 
  -4   3   0       27.50       36.28      2.21 o 
  -3   3   0      485.51      458.29     52.28 o 
  -2   3   0     7345.21     7555.77    464.82 o 
  -1   3   0     4374.14     4039.59     29.79 o 
   1   3   0     2688.70     2655.88     57.29 o 
   2   3   0     2029.38     2145.90     51.00 o 
   3   3   0       83.09       74.81      2.10 o 
   4   3   0      539.77      526.15     14.67 o 
   5   3   0      102.72      109.83      3.34 o 
   6   3   0        3.98        3.86      0.86 o 
   7   3   0      407.33      385.60      6.18 o 
   8   3   0       43.55       40.29      2.58 o 
   9   3   0       33.79       30.75      2.64 o 
  10   3   0      109.93      122.77      4.86 o 
  11   3   0       24.58       32.41      2.91 o 
  12   3   0        9.96       14.91      3.80 o 
  13   3   0        2.21       11.35      3.38 o 
 -11   4   0        0.11        1.04      1.53 o 
 -10   4   0       23.39       19.96      2.65 o 
  -9   4   0      205.77      179.19     16.35 o 
  -8   4   0      130.70      101.89      4.25 o 
  -7   4   0        0.14        1.18      1.11 o 
  -6   4   0        7.38       17.65      2.67 o 
  -5   4   0     3534.04     3379.79    439.04 o 
  -4   4   0     5628.22     5828.54    712.37 o 
  -3   4   0      385.55      379.61     34.89 o 
  -2   4   0      480.82      496.77     11.26 o 
  -1   4   0       37.23       49.82      1.65 o 
   0   4   0      513.00      506.45     36.54 o 
   1   4   0        3.26        1.31      0.44 o 
   2   4   0      354.17      404.84      9.82 o 
   3   4   0        9.28        4.02      0.83 o 
   4   4   0       60.61       55.82      2.13 o 
   5   4   0      635.60      714.79     12.64 o 
   6   4   0       37.87       46.86      1.89 o 
   7   4   0      100.76       90.80      4.74 o 
   8   4   0        6.91       13.99      3.59 o 
   9   4   0      243.87      222.98      6.05 o 
  10   4   0       44.52       52.37      3.31 o 
  11   4   0       80.01       68.80      3.89 o 
  12   4   0       13.15       20.21      2.73 o 
  13   4   0        1.64        1.90      2.15 o 
 -11   5   0        2.58        5.58      2.27 o 
 -10   5   0        2.08        4.95      1.58 o 
  -9   5   0        0.63        2.11      2.49 o 
  -8   5   0       15.09       14.76      3.41 o 
  -7   5   0      881.45      725.27     82.05 o 
  -6   5   0       71.25       84.43      4.60 o 
  -5   5   0      110.82       96.88     10.46 o 
  -4   5   0     2628.96     2505.89    291.21 o 
  -3   5   0        3.09        8.51      1.28 o 
  -2   5   0      140.03      129.63      6.17 o 
  -1   5   0       70.31       92.24      2.45 o 
   0   5   0        1.47        6.62      0.84 o 
   1   5   0      619.06      575.41     47.71 o 
   2   5   0       62.28       71.06      5.43 o 
   3   5   0      121.35       98.36      2.91 o 
   4   5   0      296.21      308.36      7.36 o 
   5   5   0      360.64      420.88     13.50 o 
   6   5   0      106.49       86.66      2.54 o 
   7   5   0       44.23       50.95      2.10 o 
   8   5   0       95.27       98.46      4.65 o 
   9   5   0        0.77        7.60      2.76 o 
  10   5   0        0.03        0.00      1.03 o 
  11   5   0        0.89        0.90      1.19 o 
  12   5   0        4.43        3.78      1.47 o 
  13   5   0        6.93        7.79      2.88 o 
 -10   6   0       18.44       18.59      3.62 o 
  -9   6   0        2.48        7.03      2.98 o 
  -8   6   0        3.53       11.56      2.20 o 
  -7   6   0      487.66      369.22     81.49 o 
  -6   6   0       59.67       46.68      3.71 o 
  -5   6   0        5.93        7.30      1.50 o 
  -4   6   0       59.29       67.64     10.22 o 
  -3   6   0        0.06        0.42      0.92 o 
  -2   6   0      143.54      130.71      5.83 o 
  -1   6   0       17.15       14.45      1.26 o 
   0   6   0      199.59      196.24      9.20 o 
   1   6   0       18.55       29.00      1.69 o 
   2   6   0     1110.67     1187.49     55.84 o 
   3   6   0       85.46       60.61      2.37 o 
   4   6   0      326.13      380.42      6.03 o 
   5   6   0      258.80      230.05      6.90 o 
   6   6   0      326.66      344.94      9.33 o 
   7   6   0        8.15        9.38      1.25 o 
   8   6   0        1.66        0.71      0.91 o 
   9   6   0      199.20      169.63      5.54 o 
  10   6   0       35.01       33.17      4.48 o 
  11   6   0       34.18       39.01      3.01 o 
  12   6   0        2.86        6.44      1.54 o 
  -9   7   0       71.04       63.82      5.28 o 
  -8   7   0        0.00        1.33      1.29 o 
  -7   7   0       32.59       42.65      9.51 o 
  -6   7   0      344.03      292.02     38.42 o 
  -5   7   0       16.18       10.92      4.05 o 
  -4   7   0       68.12       56.97      2.74 o 
  -3   7   0        0.41        1.68      0.91 o 
  -2   7   0       39.81       39.01      2.11 o 
  -1   7   0      105.62       97.68      5.65 o 
   0   7   0       10.75       11.38      1.32 o 
   1   7   0       60.16       53.14      2.21 o 
   2   7   0      224.71      242.96      9.48 o 
   3   7   0      340.63      365.29     15.31 o 
   4   7   0       90.74       73.64      2.87 o 
   5   7   0       23.81       26.50      3.16 o 
   6   7   0      335.57      302.57      6.35 o 
   7   7   0      346.16      378.37     16.91 o 
   8   7   0      114.65      111.78      4.14 o 
   9   7   0        2.57        8.23      1.55 o 
  10   7   0        0.29        1.22      2.06 o 
  11   7   0        4.99        8.80      1.76 o 
  12   7   0        0.08        1.26      1.00 o 
  -9   8   0       43.55       49.95      4.85 o 
  -8   8   0        0.13        8.28      2.70 o 
  -7   8   0       35.71       55.41      4.97 o 
  -6   8   0       17.88       12.76      3.50 o 
  -5   8   0        2.59        7.06      2.58 o 
  -4   8   0        2.32        7.88      1.53 o 
  -3   8   0        1.73        4.52      1.12 o 
  -2   8   0      143.56      121.38      5.19 o 
  -1   8   0        3.26        1.71      1.07 o 
   0   8   0      829.26      811.65     28.54 o 
   1   8   0       33.32       37.52      2.95 o 
   2   8   0      255.18      257.74      6.35 o 
   3   8   0      737.54      762.23     35.47 o 
   4   8   0       65.86       65.30      7.98 o 
   5   8   0       11.45       16.82      1.96 o 
   6   8   0      161.41      142.74      9.17 o 
   7   8   0      109.66      116.38      4.50 o 
   8   8   0      132.26      107.49      4.53 o 
   9   8   0        7.99        8.78      2.08 o 
  10   8   0        4.13        6.19      3.34 o 
  11   8   0        3.81        5.42      1.66 o 
  12   8   0        0.60        5.62      1.62 o 
  -8   9   0       14.90       16.26      3.44 o 
  -7   9   0        5.56       12.09      3.19 o 
  -6   9   0        9.82        5.65      2.76 o 
  -5   9   0       15.66       25.10      4.23 o 
  -4   9   0        6.04        7.18      2.70 o 
  -3   9   0        0.02        0.00      1.53 o 
  -2   9   0        0.53        0.00      1.60 o 
  -1   9   0        0.73        0.00      1.72 o 
   0   9   0        0.04        1.90      1.90 o 
   1   9   0      530.12      521.46     42.43 o 
   2   9   0        2.61        2.98      1.15 o 
   3   9   0        0.09        0.00      1.35 o 
   4   9   0       73.45       75.48      3.33 o 
   5   9   0      223.88      208.25      5.50 o 
   6   9   0       98.24      105.68      4.22 o 
   7   9   0       58.69       57.54      7.00 o 
   8   9   0        0.50        2.12      2.03 o 
   9   9   0       37.41       36.55      3.20 o 
  10   9   0       14.75       17.57      2.58 o 
  11   9   0        2.57        7.00      2.70 o 
  -7  10   0        1.83       12.03      3.25 o 
  -6  10   0       14.29       18.66      3.93 o 
  -5  10   0       52.77       48.72      5.28 o 
  -4  10   0        2.70        8.16      3.13 o 
  -3  10   0       86.08       75.54      5.95 o 
  -2  10   0       63.11       46.52      4.66 o 
  -1  10   0        2.31        2.52      2.15 o 
   0  10   0       79.78       75.54      5.46 o 
   1  10   0       42.82       31.17      4.23 o 
   2  10   0       25.25       31.79      4.36 o 
   3  10   0       15.12       16.20      3.38 o 
   4  10   0      151.41      138.81      7.30 o 
   5  10   0        4.21        2.82      1.50 o 
   6  10   0        8.91       12.32      2.13 o 
   7  10   0      148.09      142.91      5.27 o 
   8  10   0       24.30       26.79      3.68 o 
   9  10   0       18.14       21.02      3.59 o 
  10  10   0        3.98        8.04      2.85 o 
  11  10   0        0.47        0.70      1.24 o 
  -6  11   0        9.48        8.28      3.01 o 
  -5  11   0        5.57       10.19      3.38 o 
  -4  11   0        2.24        3.74      2.58 o 
  -3  11   0        1.79        5.52      2.82 o 
  -2  11   0       94.85       90.27      6.50 o 
  -1  11   0       59.03       57.93      5.40 o 
   0  11   0        0.20        0.00      1.96 o 
   1  11   0        7.65       11.17      3.31 o 
   2  11   0        3.97        7.18      2.95 o 
   3  11   0        2.55        2.39      2.39 o 
   4  11   0        0.63        0.37      2.03 o 
   5  11   0        5.65        8.04      3.07 o 
   6  11   0       29.40       24.79      4.54 o 
   7  11   0        0.27        2.58      2.39 o 
   8  11   0        4.72        5.52      2.03 o 
   9  11   0        1.88        3.55      1.53 o 
  10  11   0        0.76        1.15      1.19 o 
  -5  12   0       36.82       43.88      4.79 o 
  -4  12   0        8.39       11.97      3.68 o 
  -3  12   0        0.23        0.74      2.03 o 
  -2  12   0        0.05        3.74      2.82 o 
  -1  12   0       17.27       14.97      3.99 o 
   0  12   0       76.11       68.55      6.08 o 
   1  12   0        1.07        0.06      2.21 o 
   2  12   0       51.95       46.21      4.97 o 
   3  12   0        9.39        9.20      3.31 o 
   4  12   0       78.09       63.58      5.71 o 
   5  12   0       44.96       41.05      4.79 o 
   6  12   0        5.28        5.58      3.07 o 
   7  12   0        8.33        7.30      2.95 o 
   9  12   0        1.02        6.26      2.39 o 
  -3  13   0       14.43       24.85      4.85 o 
  -2  13   0        0.10        3.07      2.33 o 
  -1  13   0        3.57        8.16      3.31 o 
   0  13   0        0.35        3.80      2.45 o 
   1  13   0        0.89        2.82      2.33 o 
   2  13   0       39.21       37.74      5.46 o 
   3  13   0        5.15        5.15      2.88 o 
   4  13   0        2.22        1.84      2.27 o 
   5  13   0       42.32       44.61      5.09 o 
   6  13   0        1.24        4.97      2.82 o 
   7  13   0        0.09        1.10      2.09 o 
   8  13   0        0.59        1.72      2.15 o 
   0  14   0       56.69       61.67      5.83 o 
   1  14   0       10.04        7.24      3.01 o 
   2  14   0       35.76       45.17      5.28 o 
   3  14   0        1.33        3.31      2.21 o 
   4  14   0        8.89       11.97      3.68 o 
   5  14   0        3.30        0.92      2.03 o 
  -4 -14   1        0.32        2.45      2.15 o 
  -3 -14   1       39.30       35.65      5.58 o 
  -2 -14   1        3.38        8.16      2.88 o 
  -1 -14   1        5.62        8.96      3.19 o 
   0 -14   1        4.42       10.62      3.68 o 
  -7 -13   1        0.36        0.55      1.96 o 
  -6 -13   1       14.84       25.10      4.73 o 
  -5 -13   1        3.43        5.28      2.82 o 
  -4 -13   1       38.31       27.49      4.79 o 
  -3 -13   1        0.21        0.18      2.21 o 
  -2 -13   1       38.81       49.40      5.52 o 
  -1 -13   1        0.95        4.11      2.70 o 
   0 -13   1        4.76        3.74      2.64 o 
   1 -13   1        8.17        9.20      3.13 o 
   2 -13   1       10.65       13.99      3.80 o 
   3 -13   1        0.01        5.22      2.39 o 
  -9 -12   1        1.52        3.44      2.45 o 
  -8 -12   1       13.72       26.51      4.79 o 
  -7 -12   1       26.64       38.29      4.73 o 
  -6 -12   1        1.07        1.53      2.21 o 
  -5 -12   1       20.94       11.60      3.68 o 
  -4 -12   1        0.80        1.29      2.52 o 
  -3 -12   1        4.86        8.84      3.31 o 
  -2 -12   1        8.72       11.72      3.74 o 
  -1 -12   1       87.91       86.65      6.75 o 
   0 -12   1        0.01        0.00      2.45 o 
   1 -12   1        0.04        1.35      2.45 o 
   2 -12   1        2.78        3.44      2.58 o 
   3 -12   1        2.65        1.84      2.45 o 
   4 -12   1        7.56        9.33      2.88 o 
 -10 -11   1        1.06        3.74      1.84 o 
  -9 -11   1        0.84        5.52      2.15 o 
  -7 -11   1        5.77       11.84      3.56 o 
  -6 -11   1       46.43       53.27      5.34 o 
  -5 -11   1       44.16       45.53      4.91 o 
  -4 -11   1       72.87       71.92      5.89 o 
  -3 -11   1        0.06        0.00      1.78 o 
  -2 -11   1       13.78       17.24      3.80 o 
  -1 -11   1       10.78       15.53      3.62 o 
   0 -11   1       79.96       69.83      5.65 o 
   1 -11   1        4.62        5.15      2.95 o 
   2 -11   1        1.06        1.29      2.21 o 
   3 -11   1       28.41       30.99      5.03 o 
   4 -11   1       11.76       19.58      4.48 o 
   5 -11   1        4.66       15.89      3.87 o 
   6 -11   1       10.75       13.56      3.62 o 
 -10 -10   1        0.77        4.74      3.90 o 
  -9 -10   1       48.93       57.70      4.54 o 
  -8 -10   1       75.20       74.07      4.12 o 
  -7 -10   1       67.56       63.41      3.70 o 
  -6 -10   1       41.54       37.43      4.23 o 
  -5 -10   1       76.54       73.03      5.65 o 
  -4 -10   1      192.83      168.51      8.04 o 
  -3 -10   1      142.38      122.43      7.06 o 
  -2 -10   1      105.21      111.26      6.63 o 
  -1 -10   1       13.54       12.21      3.19 o 
   0 -10   1       43.18       40.81      4.42 o 
   1 -10   1        4.02        1.29      2.21 o 
   2 -10   1        2.85        1.35      2.27 o 
   3 -10   1        8.83       14.61      3.56 o 
   4 -10   1       32.85       29.52      4.85 o 
   5 -10   1        0.01        3.07      2.21 o 
   6 -10   1       22.19       28.47      4.85 o 
   7 -10   1       13.00       21.17      4.17 o 
 -11  -9   1        5.36       10.84      2.09 o 
 -10  -9   1       36.33       38.45      6.26 o 
  -9  -9   1       25.97       29.20      3.01 o 
  -8  -9   1        0.73        1.34      1.45 o 
  -7  -9   1       52.80       58.52      3.42 o 
  -6  -9   1      181.55      191.27      5.59 o 
  -5  -9   1        0.65        3.59      1.41 o 
  -4  -9   1       30.17       25.24      3.47 o 
  -3  -9   1       60.91       51.67      4.54 o 
  -2  -9   1        0.01        0.00      1.72 o 
  -1  -9   1       60.27       62.78      4.73 o 
   0  -9   1      251.74      244.05      9.02 o 
   1  -9   1       14.06       12.33      3.01 o 
   2  -9   1        0.21        2.33      1.96 o 
   3  -9   1        0.00        0.00      1.90 o 
   4  -9   1        0.45        3.19      2.45 o 
   5  -9   1        0.03        2.88      2.27 o 
   6  -9   1        6.66        7.06      3.19 o 
   7  -9   1        5.06        7.30      2.64 o 
   8  -9   1        0.68        5.09      2.45 o 
 -12  -8   1        1.02        3.80      1.96 o 
 -11  -8   1        1.04        2.08      1.17 o 
 -10  -8   1        0.08        7.79      2.52 o 
  -9  -8   1       18.70       23.75      3.80 o 
  -8  -8   1       37.29       32.77      2.76 o 
  -7  -8   1       33.80       44.50      3.22 o 
  -6  -8   1      267.04      250.90      6.06 o 
  -5  -8   1        0.42        2.36      1.10 o 
  -4  -8   1       64.86       58.20      3.93 o 
  -3  -8   1       31.50       26.76      1.90 o 
  -2  -8   1      423.35      421.48     28.93 o 
  -1  -8   1       52.17       55.08      6.17 o 
   0  -8   1       44.38       52.40      2.29 o 
   1  -8   1      248.74      240.92      8.59 o 
   2  -8   1       31.46       30.07      3.44 o 
   3  -8   1       45.64       49.40      4.36 o 
   4  -8   1       43.51       47.56      4.36 o 
   5  -8   1        0.06        1.10      2.09 o 
   6  -8   1       45.72       44.18      4.54 o 
   7  -8   1        2.28        9.08      3.07 o 
   8  -8   1        1.57       11.54      2.88 o 
   9  -8   1        1.98       10.98      2.76 o 
 -12  -7   1        0.27        3.13      2.09 o 
 -11  -7   1        0.64        5.66      1.63 o 
 -10  -7   1       14.45       21.90      2.25 o 
  -9  -7   1      271.16      279.88      8.54 o 
  -8  -7   1        7.51        8.14      1.48 o 
  -7  -7   1       96.97       86.12      3.73 o 
  -6  -7   1        1.35        2.76      1.15 o 
  -5  -7   1      118.86      101.07      3.53 o 
  -4  -7   1      112.72       87.00      3.10 o 
  -3  -7   1       19.95       20.28      1.55 o 
  -2  -7   1      138.41      140.70      3.47 o 
  -1  -7   1      227.84      259.93     15.00 o 
   0  -7   1        7.21        8.38      1.11 o 
   1  -7   1        5.61        4.74      0.96 o 
   2  -7   1        3.12        2.36      0.87 o 
   3  -7   1       40.34       26.77      1.80 o 
   4  -7   1      105.49       91.58      4.63 o 
   5  -7   1        0.33        2.07      1.13 o 
   6  -7   1        0.19        4.48      2.33 o 
   7  -7   1       72.36       90.88      6.32 o 
   8  -7   1       31.38       51.00      4.79 o 
   9  -7   1        3.01        7.00      2.70 o 
  10  -7   1       33.42       38.17      4.30 o 
 -12  -6   1        4.95        5.65      1.96 o 
 -11  -6   1       26.86       38.32      3.00 o 
 -10  -6   1       16.62       20.13      2.61 o 
  -9  -6   1       44.72       49.91      2.55 o 
  -8  -6   1      236.97      237.73      7.49 o 
  -7  -6   1        0.67        0.97      0.97 o 
  -6  -6   1      116.95       89.69      4.30 o 
  -5  -6   1      426.45      433.93      8.71 o 
  -4  -6   1      450.80      457.10      6.60 o 
  -3  -6   1        2.96        2.43      0.84 o 
  -2  -6   1       73.37       68.87      5.40 o 
  -1  -6   1       38.93       42.89      3.99 o 
   0  -6   1      184.09      175.65      8.90 o 
   1  -6   1      113.15      113.25      2.76 o 
   2  -6   1      341.32      310.35     12.37 o 
   3  -6   1      148.08      169.34     16.81 o 
   4  -6   1       28.00       23.96      4.23 o 
   5  -6   1       19.92       29.06      2.11 o 
   6  -6   1       99.48       85.99     12.76 o 
   7  -6   1      128.20      101.04     14.02 o 
   8  -6   1      121.45       92.08     12.92 o 
   9  -6   1       21.98       28.77      3.08 o 
  10  -6   1        2.46        6.26      2.39 o 
 -12  -5   1       14.58       13.75      3.56 o 
 -11  -5   1        7.68       18.24      2.53 o 
 -10  -5   1        2.57        3.15      1.64 o 
  -9  -5   1      190.14      182.79     11.68 o 
  -8  -5   1      195.15      201.08      5.38 o 
  -7  -5   1       18.09       15.97      1.51 o 
  -6  -5   1       32.61       25.10      1.84 o 
  -5  -5   1        0.66        0.71      0.71 o 
  -4  -5   1      121.32      156.90      6.63 o 
  -3  -5   1     1897.52     2057.36     22.18 o 
  -2  -5   1       89.11       90.21      8.28 o 
  -1  -5   1        4.53        7.20      2.09 o 
   0  -5   1      350.64      334.84     26.30 o 
   1  -5   1       43.02       25.29      2.03 o 
   2  -5   1      832.83      756.34     17.46 o 
   3  -5   1     1773.64     1891.47    263.29 o 
   4  -5   1      705.98      604.19     59.99 o 
   5  -5   1      222.22      213.27     28.90 o 
   6  -5   1        5.92        3.69      1.36 o 
   7  -5   1       64.73       60.68     10.19 o 
   8  -5   1       17.05       19.40      3.07 o 
   9  -5   1        5.34        9.94      2.06 o 
  10  -5   1        3.80        2.97      1.41 o 
  11  -5   1        0.26        4.54      2.61 o 
 -13  -4   1        1.20        6.63      2.27 o 
 -12  -4   1        4.71        9.14      3.01 o 
 -11  -4   1       29.02       35.48      2.83 o 
 -10  -4   1       20.03       22.70      2.75 o 
  -9  -4   1       50.98       49.28      3.34 o 
  -8  -4   1      290.89      320.59      7.35 o 
  -7  -4   1      117.82      125.13      3.23 o 
  -6  -4   1       41.75       48.64      1.94 o 
  -5  -4   1      485.69      510.79     21.20 o 
  -4  -4   1      362.47      370.88     17.67 o 
  -3  -4   1        0.06        0.74      0.41 o 
  -2  -4   1       48.62       59.66      2.45 o 
  -1  -4   1      821.50      916.97     21.51 o 
   0  -4   1        5.79       11.09      0.79 o 
   1  -4   1       21.53       20.11      1.03 o 
   2  -4   1      588.96      513.58     29.49 o 
   3  -4   1       69.20       65.77      4.14 o 
   4  -4   1     1038.16      986.38    129.18 o 
   5  -4   1     2169.99     2289.86    266.14 o 
   6  -4   1      122.08      122.74     16.75 o 
   7  -4   1       56.89       39.05      3.71 o 
   8  -4   1       38.10       40.99      6.50 o 
   9  -4   1        1.04        0.00      2.06 o 
  10  -4   1        7.15       10.95      2.16 o 
  11  -4   1        8.56       12.31      2.13 o 
 -13  -3   1       11.45       23.26      4.54 o 
 -12  -3   1        0.10        2.58      1.96 o 
 -11  -3   1       15.74       22.09      4.30 o 
 -10  -3   1       67.90       62.96      3.47 o 
  -9  -3   1       55.48       57.81      3.12 o 
  -8  -3   1      101.11       91.98      3.63 o 
  -7  -3   1       31.88       26.23      1.25 o 
  -6  -3   1      484.24      493.92      9.44 o 
  -5  -3   1       54.71       31.97      1.81 o 
  -4  -3   1      186.28      260.89      5.71 o 
  -3  -3   1      280.97      214.19      3.51 o 
  -2  -3   1      127.65      125.72     10.09 o 
  -1  -3   1      570.02      580.20      7.79 o 
   0  -3   1     1975.04     2116.26     72.90 o 
   1  -3   1       74.03       86.20      1.76 o 
   2  -3   1     6387.01     6397.73    510.11 o 
   3  -3   1        4.45        2.54      1.23 o 
   4  -3   1      138.36      141.60     15.83 o 
   5  -3   1      562.27      449.43     63.64 o 
   6  -3   1        0.05        0.00      1.02 o 
   7  -3   1        0.89        0.00      0.78 o 
   8  -3   1      440.93      408.95     69.40 o 
   9  -3   1        0.05        0.79      1.31 o 
  10  -3   1        9.82       15.53      3.71 o 
  11  -3   1        0.00        2.98      1.28 o 
  12  -3   1        0.08        2.45      1.90 o 
 -13  -2   1       14.10       10.92      3.25 o 
 -12  -2   1        0.00        2.09      2.03 o 
 -11  -2   1        0.00        0.06      1.72 o 
 -10  -2   1       14.69       25.90      3.71 o 
  -9  -2   1      149.38      148.88     12.76 o 
  -8  -2   1        4.89       11.29      1.73 o 
  -7  -2   1      138.07      129.53      2.73 o 
  -6  -2   1      321.94      412.73      4.09 o 
  -5  -2   1      231.57      237.60      2.90 o 
  -4  -2   1      311.75      378.33      4.93 o 
  -3  -2   1     2130.46     2175.54     32.16 o 
  -2  -2   1     6219.44     5688.00    156.94 o 
  -1  -2   1      439.94      388.74     10.95 o 
   1  -2   1     1919.77     2120.75     14.05 o 
   2  -2   1      112.39       86.35     11.32 o 
   3  -2   1    10377.02    10073.53   1092.22 o 
   4  -2   1      128.63      148.71     20.50 o 
   5  -2   1      254.46      255.10     27.09 o 
   6  -2   1      473.35      442.05     51.92 o 
   7  -2   1       45.58       49.93      5.89 o 
   8  -2   1       25.03       20.41      2.34 o 
   9  -2   1       21.48       17.90      5.52 o 
  10  -2   1        3.98        3.70      1.53 o 
  11  -2   1        6.83        8.51      1.84 o 
  12  -2   1       10.62       24.79      4.42 o 
 -13  -1   1        0.01        1.53      1.90 o 
 -12  -1   1        8.67        8.65      3.01 o 
 -11  -1   1        3.82        6.93      2.52 o 
 -10  -1   1        0.10        1.74      1.18 o 
  -9  -1   1        3.52        9.35      1.81 o 
  -8  -1   1      265.42      228.29     19.21 o 
  -7  -1   1        5.24       11.52      1.06 o 
  -6  -1   1      300.43      322.30     12.86 o 
  -5  -1   1       82.83      122.52      2.82 o 
  -4  -1   1      197.96      143.64      1.98 o 
  -3  -1   1     1108.12     1164.62     15.86 o 
  -2  -1   1     1545.39     1373.36      7.89 o 
  -1  -1   1     1146.66     1138.38      5.90 o 
   0  -1   1     3198.58     3532.11     19.51 o 
   2  -1   1      211.50      365.58     35.65 o 
   3  -1   1     5176.05     5164.04    585.55 o 
   4  -1   1      265.00      320.23     32.46 o 
   5  -1   1      118.58      123.19     13.87 o 
   6  -1   1      357.59      415.61     36.18 o 
   7  -1   1       27.89       23.72      2.17 o 
   8  -1   1       55.28       43.86      2.71 o 
   9  -1   1       45.13       49.67      4.76 o 
  10  -1   1        9.68       16.01      2.36 o 
  11  -1   1        3.90        1.90      1.28 o 
  12  -1   1       10.38       14.24      2.36 o 
 -12   0   1        1.54        3.38      1.96 o 
 -11   0   1        0.26        4.91      2.09 o 
 -10   0   1       27.38       22.32      2.52 o 
  -9   0   1        6.23       11.59      2.82 o 
  -8   0   1       13.47       11.91      1.78 o 
  -7   0   1      153.53      163.63      9.39 o 
  -6   0   1      126.01      124.66      8.51 o 
  -5   0   1      487.56      538.63     27.15 o 
  -4   0   1      403.21      503.10     16.08 o 
  -2   0   1    14176.28    13117.69    210.81 o 
  -1   0   1    10313.09     8946.39    122.09 o 
   1   0   1    24016.60    20854.94    136.36 o 
   2   0   1      889.42      768.52     52.38 o 
   3   0   1        0.50        0.51      0.41 o 
   4   0   1      910.41     1005.37     68.88 o 
   5   0   1      543.92      647.50     42.50 o 
   6   0   1       13.04       12.56      1.93 o 
   7   0   1       74.02       84.47      7.21 o 
   8   0   1       28.09       33.97      2.40 o 
   9   0   1       42.14       26.58      2.60 o 
  10   0   1        1.38        5.83      1.52 o 
  11   0   1        8.87        7.75      1.84 o 
  12   0   1        0.45        1.13      2.55 o 
  13   0   1        0.49        5.09      2.39 o 
 -12   1   1        0.08        5.09      2.21 o 
 -11   1   1       16.40       14.18      3.50 o 
 -10   1   1        0.79        6.16      1.62 o 
  -9   1   1        0.12        2.04      1.29 o 
  -8   1   1       70.09       53.45      4.36 o 
  -7   1   1       10.44        8.32      1.47 o 
  -6   1   1       24.78       23.52      2.06 o 
  -5   1   1        3.88        2.44      2.61 o 
  -4   1   1     1832.76     2008.06    186.98 o 
  -3   1   1      712.14      845.20     10.31 o 
  -2   1   1     2415.99     2828.78    160.38 o 
  -1   1   1      814.36      740.40     28.89 o 
   0   1   1     6624.16     6711.79     57.44 o 
   1   1   1        5.02        8.76      0.61 o 
   2   1   1     1413.98     1567.09     16.20 o 
   3   1   1      207.69      217.40      4.14 o 
   4   1   1      145.28      145.10      3.34 o 
   5   1   1     1504.89     1611.40     46.21 o 
   6   1   1      996.43     1135.03     55.05 o 
   7   1   1       92.61       87.22      5.55 o 
   8   1   1      163.01      150.11     10.09 o 
   9   1   1       25.92       24.76      2.39 o 
  10   1   1      201.95      215.09     15.99 o 
  11   1   1        8.37        9.90      1.99 o 
  12   1   1        3.89        4.77      1.43 o 
  13   1   1        0.34        4.85      2.45 o 
 -12   2   1        3.76       10.25      3.01 o 
 -11   2   1        5.10        4.05      2.21 o 
 -10   2   1       45.72       37.19      4.97 o 
  -9   2   1       33.82       33.89      2.80 o 
  -8   2   1      173.37      149.25     19.45 o 
  -7   2   1        7.81       15.89      2.39 o 
  -6   2   1      197.38      210.67     18.53 o 
  -5   2   1       66.59       69.59      5.49 o 
  -4   2   1       70.78       51.71      5.58 o 
  -3   2   1      253.97      205.06     23.20 o 
  -2   2   1    21755.81    20310.50    136.85 o 
  -1   2   1     2654.40     2919.32     38.35 o 
   0   2   1     2495.65     2960.04    196.49 o 
   1   2   1     8378.82     7273.83    191.74 o 
   2   2   1     3817.40     3348.70     82.10 o 
   3   2   1      300.49      378.44      7.85 o 
   4   2   1        8.39       13.41      1.06 o 
   5   2   1        4.20        5.77      1.41 o 
   6   2   1      434.71      409.66     10.21 o 
   7   2   1       58.35       54.28      3.22 o 
   8   2   1       82.88       74.04      3.35 o 
   9   2   1      161.69      159.53      5.10 o 
  10   2   1       97.34      107.87      6.26 o 
  11   2   1       91.09       72.67      5.86 o 
  12   2   1        0.22        2.62      1.22 o 
  13   2   1        1.88        3.19      1.96 o 
 -12   3   1        1.23        3.93      2.15 o 
 -11   3   1        7.95        8.47      2.76 o 
 -10   3   1       32.35       23.81      4.23 o 
  -9   3   1        1.88        3.80      1.55 o 
  -8   3   1      195.01      183.31     23.99 o 
  -7   3   1      154.73      138.77     12.92 o 
  -6   3   1      525.32      525.32     63.61 o 
  -5   3   1     2069.91     2242.75    283.45 o 
  -4   3   1       91.82       89.36      8.81 o 
  -3   3   1      845.97      906.55    102.24 o 
  -2   3   1      601.75      557.17     29.95 o 
  -1   3   1    12541.11    13134.51    102.70 o 
   0   3   1     1961.90     2159.75    127.27 o 
   1   3   1       12.39       12.77      0.76 o 
   2   3   1      567.59      521.96     21.88 o 
   3   3   1     1966.22     2006.05     40.61 o 
   4   3   1      994.46     1046.04     29.16 o 
   5   3   1     1439.49     1556.65     33.29 o 
   6   3   1      125.18      108.28      3.40 o 
   7   3   1      269.95      284.77      5.85 o 
   8   3   1      709.18      718.64     14.91 o 
   9   3   1       33.93       33.98      2.62 o 
  10   3   1      151.23      145.50      5.31 o 
  11   3   1      164.71      140.14      5.40 o 
  12   3   1        2.69        5.31      2.39 o 
  13   3   1        0.07        3.19      2.33 o 
 -11   4   1        3.42        7.00      2.58 o 
 -10   4   1        0.25        3.44      1.96 o 
  -9   4   1        0.67        7.04      1.80 o 
  -8   4   1       86.09       83.20      4.08 o 
  -7   4   1        0.09        0.13      1.07 o 
  -6   4   1        7.31        5.29      1.40 o 
  -5   4   1       10.22       10.42      1.96 o 
  -4   4   1     2444.68     2322.69    264.03 o 
  -3   4   1      683.30      696.33     61.15 o 
  -2   4   1      830.38      885.05     31.33 o 
  -1   4   1      620.65      538.27      8.78 o 
   0   4   1      100.68       85.41      3.74 o 
   1   4   1     3674.94     3961.94    222.11 o 
   2   4   1      476.17      395.24     21.20 o 
   3   4   1      117.07      123.36      5.40 o 
   4   4   1      307.97      255.18      7.47 o 
   5   4   1       84.47       78.18      2.78 o 
   6   4   1     1176.88     1250.44     38.42 o 
   7   4   1       76.62       78.16      3.22 o 
   8   4   1       14.46       15.58      2.03 o 
   9   4   1       76.37       64.96      5.25 o 
  10   4   1        0.86        1.88      1.58 o 
  11   4   1        4.52        5.29      1.70 o 
  12   4   1        1.17        2.23      1.28 o 
  13   4   1        3.27        3.38      1.43 o 
 -11   5   1        5.76       10.43      2.76 o 
 -10   5   1        2.83        3.50      2.09 o 
  -9   5   1      172.38      153.73     23.23 o 
  -8   5   1        0.34        2.54      1.45 o 
  -7   5   1      104.65       67.03     13.50 o 
  -6   5   1       33.29       20.75      3.25 o 
  -5   5   1      236.72      218.24     23.75 o 
  -4   5   1      793.71      806.98     96.53 o 
  -3   5   1      307.65      282.11      5.04 o 
  -2   5   1       88.05       87.73      2.82 o 
  -1   5   1      290.98      345.19      7.30 o 
   0   5   1      301.92      375.60     30.35 o 
   1   5   1       91.87       68.65      4.36 o 
   2   5   1      283.11      250.95     12.79 o 
   3   5   1      273.70      320.70     11.44 o 
   4   5   1      604.33      665.27     10.49 o 
   5   5   1     2825.65     2950.09     73.14 o 
   6   5   1       37.60       35.57      2.25 o 
   7   5   1       11.99       12.13      1.73 o 
   8   5   1        5.59        6.09      1.54 o 
   9   5   1       80.38       68.10      3.56 o 
  10   5   1       46.57       40.51      3.02 o 
  11   5   1        1.81        1.96      1.81 o 
  12   5   1        1.50        5.15      2.58 o 
  13   5   1        0.01        0.33      2.15 o 
 -10   6   1        4.35        6.26      2.27 o 
  -9   6   1        7.42        3.62      2.27 o 
  -8   6   1        0.86        2.34      1.50 o 
  -7   6   1      105.73       89.36     13.68 o 
  -6   6   1      316.91      250.09     32.00 o 
  -5   6   1       43.92       58.13      6.69 o 
  -4   6   1      185.31      203.21     16.26 o 
  -3   6   1       18.48       15.38      1.66 o 
  -2   6   1       29.21       26.28      1.71 o 
  -1   6   1      130.34      150.65      3.57 o 
   0   6   1      518.28      531.10     25.10 o 
   1   6   1     1999.02     2201.71    134.73 o 
   2   6   1      146.88      145.50      5.49 o 
   3   6   1      263.20      356.24      9.91 o 
   4   6   1      353.42      329.07     10.83 o 
   5   6   1       88.80       89.54      3.23 o 
   6   6   1        6.19        3.87      0.85 o 
   7   6   1      204.68      183.35      9.70 o 
   8   6   1       41.25       38.35      4.76 o 
   9   6   1       16.22       23.12      2.60 o 
  10   6   1       56.99       64.12      3.73 o 
  11   6   1       22.26       38.09      3.14 o 
  12   6   1        2.40        6.74      1.64 o 
  13   6   1        1.28        2.99      1.66 o 
 -10   7   1        9.30       12.95      3.25 o 
  -9   7   1       29.75       23.20      3.99 o 
  -8   7   1       20.61       30.74      4.69 o 
  -7   7   1       12.97       16.17      3.99 o 
  -6   7   1      131.11       96.93     17.89 o 
  -5   7   1       58.19       58.76      3.08 o 
  -4   7   1       69.80       71.52      6.60 o 
  -3   7   1      159.16      155.28      6.66 o 
  -2   7   1       31.43       21.51      2.39 o 
  -1   7   1       13.10       21.27      1.67 o 
   0   7   1       85.73       76.37      9.27 o 
   1   7   1       59.20       47.78      3.34 o 
   2   7   1        3.13        4.21      1.05 o 
   3   7   1       27.77       35.50      2.05 o 
   4   7   1      307.73      322.25     21.82 o 
   5   7   1        0.92        0.00      0.69 o 
   6   7   1       27.64       26.24      1.89 o 
   7   7   1        3.38        5.36      1.05 o 
   8   7   1       85.92       86.30      3.99 o 
   9   7   1       70.58       65.29      3.69 o 
  10   7   1       28.84       36.39      4.17 o 
  11   7   1        0.48        3.01      1.66 o 
  12   7   1        0.95        4.01      2.45 o 
  -8   8   1       16.52       19.88      3.62 o 
  -7   8   1       36.74       41.75      5.65 o 
  -6   8   1        7.86        9.20      4.73 o 
  -5   8   1       10.05        6.60      1.67 o 
  -4   8   1       41.05       43.50      4.48 o 
  -3   8   1        3.68        4.53      1.27 o 
  -2   8   1        1.15        0.00      0.79 o 
  -1   8   1      367.66      385.37     12.00 o 
   0   8   1       18.46       20.74      1.84 o 
   1   8   1      256.92      303.52     20.93 o 
   2   8   1      197.50      196.23      7.24 o 
   3   8   1       42.32       48.17      3.31 o 
   4   8   1       86.87       83.69      3.30 o 
   5   8   1       25.34       23.78      2.06 o 
   6   8   1       83.70       79.99      5.74 o 
   7   8   1      105.47       98.13      4.16 o 
   8   8   1       53.23       51.51      3.40 o 
   9   8   1       39.98       42.79      3.93 o 
  10   8   1       21.23       23.28      4.36 o 
  11   8   1       12.30       15.69      2.49 o 
  12   8   1        0.24        1.27      1.21 o 
  -8   9   1       43.12       53.63      4.79 o 
  -7   9   1        0.00        5.03      2.33 o 
  -6   9   1       24.46       26.14      4.36 o 
  -5   9   1        7.18        9.20      3.07 o 
  -4   9   1       27.57       37.37      4.36 o 
  -3   9   1        2.02        0.00      1.66 o 
  -2   9   1       27.22       23.75      2.04 o 
  -1   9   1        0.07        1.19      1.01 o 
   0   9   1      115.46      115.70     11.02 o 
   1   9   1       15.08       17.30      1.96 o 
   2   9   1      463.46      434.96     59.19 o 
   3   9   1      254.44      248.19     25.62 o 
   4   9   1      244.33      235.28      7.43 o 
   5   9   1       75.31       76.02      4.54 o 
   6   9   1       95.24       91.33      5.68 o 
   7   9   1      188.14      182.75      5.70 o 
   8   9   1      211.97      219.04      6.49 o 
   9   9   1        6.41        3.86      1.70 o 
  10   9   1        0.37        1.27      1.26 o 
  11   9   1       15.12       20.17      3.22 o 
  12   9   1        0.12        2.98      1.50 o 
  -7  10   1        9.11       12.03      2.76 o 
  -6  10   1        0.46        7.24      2.58 o 
  -5  10   1        2.21        4.17      2.27 o 
  -4  10   1      112.97      127.09      7.55 o 
  -3  10   1        5.14        6.32      2.70 o 
  -2  10   1       15.77       11.91      3.13 o 
  -1  10   1      138.52      124.63      6.81 o 
   0  10   1       25.73       23.87      3.93 o 
   1  10   1      202.06      186.92      8.28 o 
   2  10   1        0.00        0.00      0.81 o 
   3  10   1        1.88        2.84      1.28 o 
   4  10   1        3.00        4.87      1.55 o 
   5  10   1       64.81       67.94      3.45 o 
   6  10   1        0.51        1.06      1.37 o 
   7  10   1       86.48       85.95      5.89 o 
   8  10   1       10.96        8.96      2.23 o 
   9  10   1        5.38       13.21      2.28 o 
  10  10   1        0.54        2.89      1.37 o 
  11  10   1        0.45        0.74      1.96 o 
  -6  11   1        2.58       10.19      2.88 o 
  -5  11   1       15.57       16.69      3.80 o 
  -4  11   1        7.38       16.69      4.05 o 
  -3  11   1        0.56        0.00      2.15 o 
  -2  11   1       24.02       33.75      4.97 o 
  -1  11   1        2.54        3.99      2.52 o 
   0  11   1       92.89       75.91      5.77 o 
   1  11   1        0.11        4.05      2.33 o 
   2  11   1        5.24        8.96      2.88 o 
   3  11   1        2.76        2.15      2.33 o 
   4  11   1       41.78       38.72      4.48 o 
   5  11   1       64.72       56.46      5.22 o 
   6  11   1       96.96      102.97      6.01 o 
   7  11   1       23.51       24.02      2.86 o 
   8  11   1        6.57        5.38      1.77 o 
   9  11   1        3.72        5.70      1.67 o 
  10  11   1        0.89        1.93      1.41 o 
  -5  12   1        0.54        5.22      2.45 o 
  -4  12   1       14.90       20.56      4.23 o 
  -3  12   1       11.01       13.62      3.99 o 
  -2  12   1        9.21        6.93      2.95 o 
  -1  12   1        6.28        3.68      2.82 o 
   0  12   1        1.27        3.80      2.70 o 
   1  12   1       12.32       10.25      3.44 o 
   2  12   1       50.53       43.02      4.79 o 
   3  12   1        6.01        5.58      3.13 o 
   4  12   1        7.13       10.06      3.25 o 
   5  12   1      151.86      139.55      8.35 o 
   6  12   1       43.18       48.42      5.28 o 
   8  12   1       19.04       24.91      4.66 o 
   9  12   1        0.17        5.65      2.03 o 
  -3  13   1        1.33        4.48      2.45 o 
  -2  13   1       21.64       26.94      4.97 o 
  -1  13   1       14.80       19.15      4.30 o 
   0  13   1        0.19        0.61      2.39 o 
   1  13   1        3.62        7.92      3.01 o 
   2  13   1       21.55       23.13      4.60 o 
   3  13   1       49.54       40.81      4.73 o 
   4  13   1        1.67        5.22      2.88 o 
   5  13   1       12.65       14.05      3.80 o 
   6  13   1       49.37       56.27      5.65 o 
   7  13   1        1.26        3.68      2.27 o 
   8  13   1        1.56        2.27      2.39 o 
  -1  14   1        0.03        1.90      2.15 o 
   0  14   1        6.78        8.71      3.01 o 
   1  14   1        0.02        4.73      2.39 o 
   2  14   1        1.39        5.15      2.27 o 
   3  14   1       12.84       13.68      3.50 o 
   4  14   1        1.07        3.87      2.45 o 
   5  14   1        8.57       12.89      3.74 o 
   6  14   1        0.98        9.82      3.25 o 
  -3 -14   2        1.74        8.71      3.13 o 
  -2 -14   2       35.06       31.73      5.52 o 
  -6 -13   2       13.20       18.47      4.17 o 
  -5 -13   2       31.52       34.49      5.34 o 
  -4 -13   2        2.96        1.90      2.52 o 
  -3 -13   2        8.84        6.63      3.38 o 
  -2 -13   2       22.75       24.06      4.66 o 
  -1 -13   2        5.43        7.43      3.38 o 
   0 -13   2        0.28        3.25      2.58 o 
   1 -13   2       47.69       59.65      6.14 o 
   2 -13   2        0.40        0.31      2.21 o 
  -8 -12   2       10.83       13.62      3.56 o 
  -7 -12   2        0.21        3.25      2.27 o 
  -6 -12   2        0.03        0.98      2.39 o 
  -5 -12   2        6.51        5.09      2.88 o 
  -4 -12   2        5.64        3.01      2.58 o 
  -3 -12   2       45.18       45.10      5.22 o 
  -2 -12   2       20.80       24.06      4.60 o 
  -1 -12   2       26.70       35.59      5.34 o 
   0 -12   2        6.43        1.96      2.88 o 
   1 -12   2        4.72        6.01      2.95 o 
   2 -12   2       25.00       30.50      5.22 o 
   3 -12   2        1.66        3.25      2.58 o 
   4 -12   2        5.62       10.43      3.25 o 
  -8 -11   2       24.24       35.22      5.15 o 
  -7 -11   2       86.80       81.00      6.38 o 
  -6 -11   2       68.47       59.71      5.58 o 
  -5 -11   2        6.09        9.33      3.31 o 
  -4 -11   2      315.88      313.83     11.66 o 
  -3 -11   2       45.07       35.90      5.03 o 
  -2 -11   2       38.15       39.64      4.66 o 
  -1 -11   2      132.89      129.11      7.61 o 
   0 -11   2       10.63       10.31      3.44 o 
   1 -11   2        0.86        0.31      2.27 o 
   2 -11   2        0.31        1.29      2.33 o 
   3 -11   2        1.52        3.68      2.82 o 
   4 -11   2       11.53       14.97      3.93 o 
   5 -11   2        2.74        3.99      2.45 o 
   6 -11   2        1.16        5.03      2.64 o 
 -10 -10   2       16.45       28.29      3.50 o 
  -9 -10   2        1.25        3.50      2.27 o 
  -8 -10   2       19.27       25.47      4.11 o 
  -7 -10   2       12.87       10.37      3.19 o 
  -6 -10   2        1.00        2.64      2.21 o 
  -5 -10   2       37.51       34.30      4.73 o 
  -4 -10   2        2.03        3.68      2.45 o 
  -3 -10   2      131.14      107.82      6.69 o 
  -2 -10   2        0.01        0.12      2.21 o 
  -1 -10   2        0.01        0.00      1.84 o 
   0 -10   2       72.29       68.98      5.52 o 
   1 -10   2       15.58       15.65      3.62 o 
   2 -10   2       59.76       55.60      5.15 o 
   3 -10   2       17.23       15.65      3.80 o 
   4 -10   2        0.22        2.27      2.39 o 
   5 -10   2        0.08        0.00      2.39 o 
   6 -10   2        1.90        9.45      3.19 o 
   7 -10   2        3.98        9.82      3.07 o 
 -11  -9   2        1.09        1.60      1.96 o 
 -10  -9   2        2.37       11.07      2.18 o 
  -9  -9   2       89.23       71.87      3.90 o 
  -8  -9   2      119.16      129.95      5.03 o 
  -7  -9   2        5.15        5.96      1.79 o 
  -6  -9   2      290.78      272.83      8.65 o 
  -5  -9   2       45.78       55.78      4.79 o 
  -4  -9   2       15.76        9.33      2.76 o 
  -3  -9   2      359.12      352.36     10.86 o 
  -2  -9   2        4.68        1.96      1.78 o 
  -1  -9   2       34.73       39.64      4.17 o 
   0  -9   2        5.53        9.39      2.82 o 
   1  -9   2       24.54       20.56      3.62 o 
   2  -9   2        0.00        0.86      1.90 o 
   3  -9   2        0.05        0.00      1.53 o 
   4  -9   2        0.51        0.18      2.21 o 
   5  -9   2        2.13        2.95      2.27 o 
   6  -9   2        1.92       10.55      2.95 o 
   7  -9   2        0.25        1.84      2.27 o 
   8  -9   2        0.49        7.43      2.58 o 
 -11  -8   2        1.98        7.55      2.45 o 
 -10  -8   2       18.91       30.56      3.09 o 
  -9  -8   2        6.62       12.01      2.08 o 
  -8  -8   2        0.55        1.53      1.60 o 
  -7  -8   2        0.21        0.00      1.22 o 
  -6  -8   2      548.40      525.26      8.70 o 
  -5  -8   2      239.06      218.16      7.06 o 
  -4  -8   2        1.79        0.33      0.75 o 
  -3  -8   2        5.12        5.03      1.11 o 
  -2  -8   2       58.65       51.00      4.05 o 
  -1  -8   2       19.69       19.70      3.19 o 
   0  -8   2      213.03      212.20      8.04 o 
   1  -8   2      114.77       93.09      5.65 o 
   2  -8   2       33.29       26.94      3.87 o 
   3  -8   2       14.29       15.16      3.25 o 
   4  -8   2        3.44        3.38      2.21 o 
   5  -8   2        8.84       14.24      3.50 o 
   6  -8   2        1.35        1.84      2.09 o 
   7  -8   2       15.29       19.58      4.11 o 
   8  -8   2        1.89        8.22      2.70 o 
   9  -8   2        0.98       12.03      3.44 o 
 -12  -7   2        0.12        3.93      1.90 o 
 -11  -7   2        8.06       14.67      3.44 o 
 -10  -7   2        6.32       15.24      1.92 o 
  -9  -7   2      165.91      163.92      4.50 o 
  -8  -7   2      165.62      154.92      7.24 o 
  -7  -7   2       16.68       19.80      2.28 o 
  -6  -7   2       15.34       16.60      1.99 o 
  -5  -7   2        2.20        2.37      1.02 o 
  -4  -7   2      149.78      155.66      5.19 o 
  -3  -7   2      108.29      100.99      3.11 o 
  -2  -7   2       11.48       15.79      1.28 o 
  -1  -7   2      108.99      108.53      5.28 o 
   0  -7   2       17.74       12.36      1.38 o 
   1  -7   2       37.44       33.20      3.25 o 
   2  -7   2        1.18        1.60      1.72 o 
   3  -7   2        0.42        1.84      1.78 o 
   4  -7   2      104.96      115.18      6.32 o 
   5  -7   2       76.59       75.48      5.34 o 
   6  -7   2        8.71       14.30      3.44 o 
   7  -7   2        3.12        2.88      1.90 o 
   8  -7   2        0.01        1.29      2.33 o 
   9  -7   2       66.41       70.51      5.71 o 
  10  -7   2        8.41       17.49      3.62 o 
 -12  -6   2        7.46       11.66      2.88 o 
 -11  -6   2       47.59       52.71      5.09 o 
 -10  -6   2        3.86        5.61      1.40 o 
  -9  -6   2        4.16        5.03      1.59 o 
  -8  -6   2      406.45      393.69      7.92 o 
  -7  -6   2        0.00        2.95      1.16 o 
  -6  -6   2       14.10       15.59      1.80 o 
  -5  -6   2      463.17      475.43      7.43 o 
  -4  -6   2       83.75       89.04      4.60 o 
  -3  -6   2      494.21      533.05      6.63 o 
  -2  -6   2      146.99      165.61      3.42 o 
  -1  -6   2       27.81       24.09      1.69 o 
   0  -6   2      257.80      245.50     14.61 o 
   1  -6   2      204.51      200.78      3.27 o 
   2  -6   2       67.29       55.28      5.46 o 
   3  -6   2      145.14      124.58     13.53 o 
   4  -6   2       78.31       83.94      6.23 o 
   5  -6   2       38.88       25.13      2.21 o 
   6  -6   2        0.45        4.48      1.33 o 
   7  -6   2       34.98       33.60      7.73 o 
   8  -6   2       48.98       60.20      5.28 o 
   9  -6   2        6.96       12.33      3.38 o 
  10  -6   2        0.04        5.71      2.39 o 
 -12  -5   2        8.12       14.24      3.31 o 
 -11  -5   2      125.02      107.45      7.30 o 
 -10  -5   2       55.95       55.74      2.84 o 
  -9  -5   2       21.23       21.66      2.15 o 
  -8  -5   2       30.15       29.44      1.55 o 
  -7  -5   2       54.99       50.48      2.69 o 
  -6  -5   2        7.78       10.78      1.48 o 
  -5  -5   2       67.84       58.30      4.60 o 
  -4  -5   2       38.12       39.61      1.95 o 
  -3  -5   2      202.76      196.54      5.74 o 
  -2  -5   2      407.42      354.33      4.67 o 
  -1  -5   2      425.62      404.41      4.46 o 
   0  -5   2      604.60      665.79     35.38 o 
   1  -5   2       72.01       55.18      1.58 o 
   2  -5   2        2.70        3.33      0.73 o 
   3  -5   2      783.74      734.27     78.76 o 
   4  -5   2      225.12      230.09     29.33 o 
   5  -5   2      443.40      384.70     45.93 o 
   6  -5   2        3.16        2.90      1.19 o 
   7  -5   2       60.98       50.38      9.63 o 
   8  -5   2       83.25       68.55     17.06 o 
   9  -5   2       40.72       45.17      6.90 o 
  10  -5   2        3.79        5.89      1.67 o 
  11  -5   2       11.44       12.52      3.01 o 
 -12  -4   2        5.66       14.61      3.50 o 
 -11  -4   2        1.60        4.30      2.33 o 
 -10  -4   2      503.87      527.69     14.79 o 
  -9  -4   2        0.66        2.71      1.37 o 
  -8  -4   2       37.08       38.35      2.06 o 
  -7  -4   2       15.54       14.63      1.18 o 
  -6  -4   2       51.37       58.92      2.57 o 
  -5  -4   2      649.76      659.58      8.47 o 
  -4  -4   2       30.45       32.92      1.71 o 
  -3  -4   2      115.88      136.57      3.93 o 
  -2  -4   2        3.10        4.75      0.77 o 
  -1  -4   2      272.99      240.42      3.16 o 
   0  -4   2       96.23       80.94      3.50 o 
   1  -4   2        1.34        9.66      6.57 o 
   2  -4   2       13.90        7.98      1.72 o 
   3  -4   2      472.73      574.55    166.67 o 
   4  -4   2      187.06      139.51     16.48 o 
   5  -4   2      364.67      344.15     44.03 o 
   6  -4   2       90.75       77.38      9.70 o 
   7  -4   2       12.51       19.08      2.58 o 
   8  -4   2       44.32       41.13     10.62 o 
   9  -4   2       22.56       19.45      2.67 o 
  10  -4   2        0.00        0.47      1.78 o 
  11  -4   2        8.03       18.25      4.30 o 
 -12  -3   2        0.09        2.70      2.21 o 
 -11  -3   2       23.99       35.04      5.09 o 
 -10  -3   2       19.33       27.61      4.36 o 
  -9  -3   2        7.41        8.72      1.62 o 
  -8  -3   2       12.90       14.14      1.51 o 
  -7  -3   2       18.11       23.90      1.23 o 
  -6  -3   2      212.32      252.97      4.09 o 
  -5  -3   2     3121.81     3261.65     24.27 o 
  -4  -3   2        1.01        2.84      0.71 o 
  -3  -3   2      613.07      602.03      8.44 o 
  -2  -3   2       94.07       98.12      2.18 o 
  -1  -3   2     2653.80     2491.15     15.34 o 
   0  -3   2    12531.97    13314.22    107.76 o 
   1  -3   2      558.92      678.34      9.27 o 
   3  -3   2      282.39      359.86     34.92 o 
   4  -3   2      389.68      479.02     68.12 o 
   5  -3   2      143.19      123.08     17.52 o 
   6  -3   2        0.22        0.00      1.04 o 
   7  -3   2       10.66       12.06      1.80 o 
   8  -3   2       30.49       28.29      2.67 o 
   9  -3   2        0.18        1.70      1.47 o 
  10  -3   2       18.60        6.20      1.82 o 
  11  -3   2        8.31       13.12      2.45 o 
  12  -3   2        0.27        5.32      3.44 o 
 -12  -2   2       32.50       36.33      5.34 o 
 -11  -2   2        9.07       13.87      3.56 o 
 -10  -2   2       19.52       25.10      4.17 o 
  -9  -2   2        1.78        6.72      1.55 o 
  -8  -2   2       34.76       27.99      1.76 o 
  -7  -2   2      415.20      406.27      9.01 o 
  -6  -2   2       59.97       84.60      1.99 o 
  -5  -2   2      134.54      117.64      2.50 o 
  -4  -2   2      439.61      302.31      4.29 o 
  -3  -2   2      417.10      405.30      4.57 o 
  -2  -2   2       16.97       12.12      1.66 o 
  -1  -2   2      307.00      325.29      4.45 o 
   0  -2   2    11362.03    12521.19     80.21 o 
   1  -2   2     9712.95    10714.51     87.88 o 
   2  -2   2    19904.43    19813.50   2004.28 o 
   4  -2   2       44.42       74.26      4.11 o 
   5  -2   2      787.95      673.87     78.03 o 
   6  -2   2        0.71        0.15      0.86 o 
   7  -2   2        1.82        4.39      1.27 o 
   8  -2   2      269.40      245.94     30.10 o 
   9  -2   2        0.33        0.97      1.29 o 
  10  -2   2        1.39        1.21      1.28 o 
  11  -2   2        6.09       17.62      2.58 o 
  12  -2   2        5.92        9.60      2.49 o 
 -12  -1   2        9.56       19.15      4.11 o 
 -11  -1   2        1.10        2.45      1.90 o 
 -10  -1   2        0.00        0.06      1.66 o 
  -9  -1   2       21.15       22.51      2.37 o 
  -8  -1   2        5.01        1.28      1.07 o 
  -7  -1   2      331.14      369.52     12.11 o 
  -6  -1   2      117.48      100.69      2.12 o 
  -5  -1   2      322.34      375.97      4.46 o 
  -4  -1   2      117.96      122.23      2.14 o 
  -3  -1   2      227.17      290.06      3.31 o 
  -2  -1   2       39.96       47.44      1.10 o 
  -1  -1   2      272.80      321.50      3.87 o 
   0  -1   2      677.82      901.53      7.36 o 
   1  -1   2     1130.09     1363.25     10.25 o 
   2  -1   2      273.42      190.46     14.76 o 
   3  -1   2     1416.18     1330.05    140.28 o 
   4  -1   2      644.02      749.65     61.76 o 
   5  -1   2      467.46      435.89     37.80 o 
   6  -1   2      269.46      251.22     18.78 o 
   7  -1   2      210.91      223.65     15.92 o 
   8  -1   2       18.48       15.18      2.04 o 
   9  -1   2      111.85      134.20     12.27 o 
  10  -1   2        0.37        0.00      1.50 o 
  11  -1   2        7.71        8.24      1.95 o 
  12  -1   2       10.98       13.33      2.28 o 
  13  -1   2        5.96       12.12      2.21 o 
 -12   0   2        4.26       10.25      2.70 o 
 -11   0   2        0.63        5.58      2.27 o 
 -10   0   2       15.04       15.53      3.62 o 
  -9   0   2      106.91       81.03      3.99 o 
  -8   0   2       45.67       46.69      4.51 o 
  -7   0   2       41.10       40.35      2.00 o 
  -6   0   2        4.10        5.78      0.81 o 
  -4   0   2     1348.66     1530.94     44.36 o 
  -3   0   2     1340.41     1570.68     42.25 o 
  -2   0   2     1635.08     1570.72     28.23 o 
  -1   0   2     1252.19     1166.99      7.24 o 
   0   0   2     5385.75     5856.44    221.01 o 
   2   0   2     1153.13     1311.22     73.88 o 
   3   0   2     1698.33     1725.53    120.74 o 
   4   0   2      263.51      346.69     24.36 o 
   5   0   2      352.41      417.42     28.11 o 
   6   0   2      174.55      182.18     12.76 o 
   7   0   2      378.07      382.66     19.33 o 
   8   0   2        7.06        7.04      1.54 o 
   9   0   2      240.74      193.48      5.60 o 
  10   0   2        1.02        3.95      1.51 o 
  11   0   2        6.08        5.08      1.56 o 
  12   0   2        1.93        3.79      1.43 o 
  13   0   2        0.09        2.22      1.47 o 
 -12   1   2        0.05        1.90      1.84 o 
 -11   1   2        0.98        0.61      1.60 o 
 -10   1   2       12.41       16.26      3.68 o 
  -9   1   2        8.83       15.71      3.56 o 
  -8   1   2      106.19      115.34      7.33 o 
  -7   1   2      365.55      327.11     30.81 o 
  -6   1   2      592.09      624.54     36.19 o 
  -5   1   2       48.51       49.35      3.02 o 
  -3   1   2      326.04      436.97     16.92 o 
  -2   1   2     1274.18     1438.71     64.93 o 
  -1   1   2      958.66      892.58     35.25 o 
   0   1   2     3441.18     3681.87     13.10 o 
   1   1   2     1620.56     1937.68     70.11 o 
   2   1   2       11.17        2.39      0.43 o 
   3   1   2        3.20        4.30      0.65 o 
   4   1   2      405.78      379.29     18.87 o 
   5   1   2       74.42       84.23      4.79 o 
   6   1   2      465.42      541.89     13.93 o 
   7   1   2        0.08        0.00      0.65 o 
   8   1   2        0.11        0.00      1.35 o 
   9   1   2      301.19      279.27      6.68 o 
  10   1   2      132.16      127.62      4.92 o 
  11   1   2       68.42       66.04      9.54 o 
  12   1   2        7.34        7.59      1.73 o 
  13   1   2        4.15        8.49      1.91 o 
 -12   2   2        9.21       11.11      3.38 o 
 -11   2   2        6.78        8.65      2.82 o 
 -10   2   2        0.05        3.31      2.09 o 
  -9   2   2        0.78        0.00      1.96 o 
  -8   2   2      187.30      208.76     13.78 o 
  -7   2   2      120.25       94.18      8.44 o 
  -6   2   2       16.59       15.77      3.10 o 
  -5   2   2      660.19      669.21     82.26 o 
  -4   2   2     3471.77     3805.43    413.52 o 
  -3   2   2       11.35       10.12      1.90 o 
  -2   2   2      646.97      646.43     31.65 o 
  -1   2   2     1948.15     1853.30     19.70 o 
   0   2   2      268.30      344.32     13.81 o 
   1   2   2     4204.41     3779.11    207.79 o 
   2   2   2     6649.17     6960.54     90.70 o 
   3   2   2      582.63      638.81      8.96 o 
   4   2   2       30.27       26.57      1.41 o 
   5   2   2      303.85      371.87      5.57 o 
   6   2   2      282.80      329.65     18.29 o 
   7   2   2      777.45      823.83      9.83 o 
   8   2   2        3.78        4.77      2.45 o 
   9   2   2      154.72      142.01      4.88 o 
  10   2   2       14.43       13.60      2.36 o 
  11   2   2        1.62        6.05      1.82 o 
  12   2   2        1.73        2.38      1.41 o 
  13   2   2       17.32       28.54      2.91 o 
 -11   3   2        2.86       10.00      2.95 o 
 -10   3   2        2.23        5.40      2.39 o 
  -9   3   2       21.86       25.84      4.23 o 
  -8   3   2      273.89      230.07     24.33 o 
  -7   3   2        5.11        2.98      1.10 o 
  -6   3   2      301.73      231.39     22.86 o 
  -5   3   2       15.58       15.76      3.50 o 
  -4   3   2      533.55      653.02     88.74 o 
  -3   3   2     1721.03     1813.70    160.32 o 
  -2   3   2    10287.92    11088.96    596.69 o 
  -1   3   2      531.80      594.53     11.35 o 
   0   3   2       15.02       19.72      3.31 o 
   1   3   2     1450.26     1443.12     87.39 o 
   2   3   2       11.67       12.42      0.85 o 
   3   3   2     2132.83     2115.36     42.59 o 
   4   3   2       42.26       38.69      1.71 o 
   5   3   2      168.20      142.54      3.60 o 
   6   3   2       19.00       14.29      1.60 o 
   7   3   2       11.98       12.33      1.73 o 
   8   3   2      254.66      220.57      5.62 o 
   9   3   2      386.32      315.91      7.13 o 
  10   3   2        6.47        3.00      1.45 o 
  11   3   2       53.67       46.31      4.51 o 
  12   3   2       14.81       17.86      2.66 o 
  13   3   2        1.01        4.35      2.18 o 
 -11   4   2        0.51        3.25      1.90 o 
 -10   4   2       35.36       26.20      4.36 o 
  -9   4   2        5.79       12.52      3.25 o 
  -8   4   2       77.73       60.07      6.50 o 
  -7   4   2       65.90       50.79      9.85 o 
  -6   4   2      173.79      166.48     21.48 o 
  -5   4   2      105.38       98.56     12.21 o 
  -4   4   2       41.25       41.01      6.38 o 
  -3   4   2      197.92      298.45     30.84 o 
  -2   4   2      659.29      696.87     30.78 o 
  -1   4   2      116.39      107.44      2.56 o 
   1   4   2      651.19      577.73     43.05 o 
   2   4   2       45.17       35.57      2.12 o 
   3   4   2      221.78      226.10     11.87 o 
   4   4   2      456.82      484.12     13.38 o 
   5   4   2     1264.95     1286.48     23.87 o 
   6   4   2      380.37      449.66      9.57 o 
   7   4   2       82.24       65.79      2.97 o 
   8   4   2        1.08        0.16      0.95 o 
   9   4   2       16.95       17.90      2.38 o 
  10   4   2       21.63       16.61      3.01 o 
  11   4   2       10.17       16.87      2.58 o 
  12   4   2        1.26        3.27      1.50 o 
  13   4   2        1.63        9.14      1.85 o 
 -11   5   2        5.60        6.32      2.52 o 
 -10   5   2        0.00        3.44      2.15 o 
  -9   5   2        8.68       10.86      3.13 o 
  -8   5   2       75.22       66.90      6.81 o 
  -7   5   2       14.51        9.84      1.88 o 
  -6   5   2        5.21        6.64      1.54 o 
  -5   5   2        2.53        6.48      1.43 o 
  -4   5   2      435.15      411.64     41.33 o 
  -3   5   2     1605.75     1620.52    123.16 o 
  -2   5   2        7.47        6.82      1.60 o 
  -1   5   2       91.57       81.54      2.49 o 
   0   5   2       19.41       12.44      1.19 o 
   1   5   2       29.93       45.55      3.99 o 
   2   5   2        3.21        5.26      0.89 o 
   3   5   2        4.96        6.25      1.00 o 
   4   5   2      597.85      663.63     25.87 o 
   5   5   2        3.27        4.30      1.13 o 
   6   5   2      493.91      525.81     13.72 o 
   7   5   2      285.45      310.57      8.96 o 
   8   5   2       24.19       27.88      2.38 o 
   9   5   2      117.10      117.33      4.53 o 
  10   5   2        2.88        3.87      1.53 o 
  11   5   2        4.50        8.57      2.08 o 
  12   5   2        0.42        0.00      0.95 o 
  13   5   2        0.06        2.15      1.35 o 
 -10   6   2        0.36        3.31      1.84 o 
  -9   6   2        5.79        1.41      1.60 o 
  -8   6   2        1.88        0.68      1.60 o 
  -7   6   2        5.30        1.39      1.27 o 
  -6   6   2      126.57      105.85     25.01 o 
  -5   6   2        1.36        1.06      1.23 o 
  -4   6   2       22.24       18.00      5.52 o 
  -3   6   2      634.26      662.64     49.55 o 
  -2   6   2        3.42        2.95      0.91 o 
  -1   6   2        2.15        0.68      0.60 o 
   0   6   2       72.15       86.47      8.74 o 
   1   6   2       60.67       62.17      4.54 o 
   2   6   2       83.82      101.67     10.06 o 
   3   6   2       15.48       20.69      1.84 o 
   4   6   2      165.19      196.06      8.40 o 
   5   6   2       38.51       47.63      3.11 o 
   6   6   2       79.42       74.77      4.48 o 
   7   6   2       71.96       69.45      3.23 o 
   8   6   2       22.28       22.47      3.68 o 
   9   6   2        8.75       11.72      2.95 o 
  10   6   2        0.15        0.13      1.25 o 
  11   6   2       26.57       33.41      3.31 o 
  12   6   2        7.35       10.03      1.95 o 
  13   6   2        0.20        2.41      1.41 o 
  -9   7   2        0.59        2.70      2.15 o 
  -8   7   2        0.82        3.07      2.09 o 
  -7   7   2       36.00       40.79      9.33 o 
  -6   7   2        6.21        8.49      2.39 o 
  -5   7   2       31.87       17.22      2.15 o 
  -4   7   2        3.83        5.28      1.38 o 
  -3   7   2       11.31       11.46      1.62 o 
  -2   7   2       90.22       91.89      3.24 o 
  -1   7   2        4.77        7.83      1.32 o 
   0   7   2      408.04      424.78     25.22 o 
   1   7   2        1.32        1.02      0.84 o 
   2   7   2       47.72       37.86      2.82 o 
   3   7   2      795.86      785.22     35.44 o 
   4   7   2      134.82      137.12      3.99 o 
   5   7   2      336.93      417.62     15.97 o 
   6   7   2        0.09        0.84      0.56 o 
   7   7   2        6.05        5.80      1.41 o 
   8   7   2        6.76        5.69      1.87 o 
   9   7   2      168.56      174.11      5.73 o 
  10   7   2       94.54       79.25      4.14 o 
  11   7   2        5.40        6.14      1.82 o 
  12   7   2        1.54        2.51      1.40 o 
  13   7   2        3.53        6.25      1.73 o 
  -8   8   2       14.92        6.69      2.45 o 
  -7   8   2        1.48        7.25      1.58 o 
  -6   8   2      164.03      136.62     19.08 o 
  -5   8   2       14.33       15.62      2.18 o 
  -4   8   2       44.37       33.73      2.50 o 
  -3   8   2        2.64        0.00      0.88 o 
  -2   8   2       13.56        8.08      1.53 o 
  -1   8   2       20.82       22.22      2.03 o 
   0   8   2       49.22       51.88      2.61 o 
   1   8   2       20.17       22.42      1.98 o 
   2   8   2      387.18      419.49     32.77 o 
   3   8   2       97.19      115.25      8.78 o 
   4   8   2       97.40       98.81      6.35 o 
   5   8   2       84.20       71.42      3.21 o 
   6   8   2      128.32      149.23      8.35 o 
   7   8   2       16.74       21.37      2.49 o 
   8   8   2       82.47       93.77      4.36 o 
   9   8   2       91.39       84.86      4.27 o 
  10   8   2       71.48       66.08      3.90 o 
  11   8   2       12.01       11.56      2.15 o 
  12   8   2        0.20        2.93      2.12 o 
  -7   9   2       16.33       23.20      3.87 o 
  -6   9   2       14.28       16.51      3.62 o 
  -5   9   2       75.68       65.67      6.04 o 
  -4   9   2       17.40       17.52      2.30 o 
  -3   9   2       32.81       27.60      3.99 o 
  -2   9   2        0.10        1.09      1.09 o 
  -1   9   2        1.66        1.73      1.06 o 
   0   9   2       66.58       66.25      3.44 o 
   1   9   2      271.39      247.32     27.95 o 
   2   9   2       22.43       25.35      2.15 o 
   3   9   2       79.97       73.76     16.11 o 
   4   9   2        9.34       13.43      1.90 o 
   5   9   2      102.09       94.07      3.87 o 
   6   9   2       54.97       54.63      3.20 o 
   7   9   2       11.58       13.80      2.34 o 
   8   9   2       57.08       56.72      3.56 o 
   9   9   2        1.09        2.68      1.87 o 
  10   9   2        0.32        2.48      1.37 o 
  11   9   2        1.97        2.69      2.61 o 
  12   9   2        0.71        2.01      1.25 o 
  -6  10   2       20.92       28.96      4.23 o 
  -5  10   2       22.81       31.24      4.54 o 
  -4  10   2       15.18       20.62      3.87 o 
  -3  10   2       22.11       19.51      3.87 o 
  -2  10   2       19.25       27.43      4.17 o 
  -1  10   2       23.39       19.10      2.26 o 
   0  10   2        3.84        3.56      1.40 o 
   1  10   2        2.62        0.90      1.13 o 
   2  10   2       38.39       48.43      4.08 o 
   3  10   2        3.29        5.10      1.42 o 
   4  10   2        5.67        8.64      1.73 o 
   5  10   2        9.44       11.34      2.05 o 
   6  10   2        0.09        0.33      1.29 o 
   7  10   2        7.83        8.47      2.12 o 
   8  10   2      171.09      166.67      5.86 o 
   9  10   2        3.50        5.15      1.74 o 
  10  10   2        0.04        1.18      1.41 o 
  11  10   2        0.28        2.48      1.34 o 
  -6  11   2        0.00        7.36      2.33 o 
  -5  11   2        0.46        3.44      2.09 o 
  -4  11   2       15.23       24.61      4.30 o 
  -3  11   2        5.13        8.53      3.25 o 
  -2  11   2        0.26        0.80      2.09 o 
  -1  11   2      146.23      125.25      7.24 o 
   0  11   2       40.43       44.55      4.66 o 
   1  11   2       46.15       44.49      4.48 o 
   2  11   2        0.47        1.84      2.03 o 
   3  11   2        0.84        2.04      1.28 o 
   4  11   2       92.55       89.72      4.07 o 
   5  11   2        0.23        0.49      1.38 o 
   6  11   2       38.72       34.38      3.02 o 
   7  11   2        0.87        0.31      1.35 o 
   8  11   2        0.56        1.90      2.06 o 
   9  11   2       22.01       26.68      3.20 o 
  10  11   2        6.55       10.81      2.06 o 
  -5  12   2        1.59        9.08      2.58 o 
  -4  12   2        0.04        2.03      2.27 o 
  -3  12   2        8.24       13.99      3.56 o 
  -2  12   2        0.08        0.00      2.03 o 
  -1  12   2       20.64       24.30      4.23 o 
   0  12   2       79.14       85.24      6.50 o 
   1  12   2        7.05        7.73      3.44 o 
   2  12   2       18.88       25.53      4.54 o 
   3  12   2       64.78       58.24      5.52 o 
   4  12   2       33.28       35.04      5.09 o 
   5  12   2        2.98        8.96      3.38 o 
   6  12   2       82.00       73.70      6.26 o 
   7  12   2        1.07        6.32      2.64 o 
   8  12   2       11.61       18.14      2.71 o 
   9  12   2        2.92        1.85      1.41 o 
  10  12   2        0.00        4.19      1.60 o 
  -3  13   2        0.24        1.17      2.15 o 
  -2  13   2        1.26        8.71      3.01 o 
  -1  13   2        2.17        0.00      2.21 o 
   0  13   2        0.70        0.00      2.27 o 
   1  13   2        8.54       10.13      3.44 o 
   2  13   2        3.20        4.11      2.39 o 
   3  13   2       11.17        7.49      3.25 o 
   4  13   2       40.66       46.82      5.09 o 
   5  13   2        0.62        3.07      2.21 o 
   6  13   2       16.89       19.82      4.30 o 
   7  13   2        3.16        3.68      2.52 o 
  -1  14   2       14.06       14.48      3.93 o 
   0  14   2        3.52        8.41      2.76 o 
   1  14   2        1.55        3.31      2.27 o 
   2  14   2        0.31        3.19      2.27 o 
   3  14   2        0.06        4.54      2.39 o 
   4  14   2       12.01       22.89      4.42 o 
   5  14   2        4.14        7.49      2.76 o 
   6  14   2        6.81        5.03      2.70 o 
  -6 -13   3       11.00       19.45      4.17 o 
  -5 -13   3       36.54       45.29      4.97 o 
  -4 -13   3        8.83       11.84      3.62 o 
  -3 -13   3        2.75        3.80      2.70 o 
  -2 -13   3        2.21        1.10      2.58 o 
  -1 -13   3        9.24       13.26      3.99 o 
   0 -13   3        9.43       11.29      3.99 o 
   1 -13   3        0.46        3.44      2.58 o 
   2 -13   3        1.24        7.92      3.19 o 
  -7 -12   3       26.00       30.25      5.09 o 
  -6 -12   3       14.93       20.25      4.30 o 
  -5 -12   3       16.85       23.01      4.54 o 
  -4 -12   3        4.24        5.58      2.76 o 
  -3 -12   3        5.73        9.08      3.31 o 
  -2 -12   3       16.44       19.08      4.30 o 
  -1 -12   3       20.07       17.92      4.05 o 
   0 -12   3        0.11        1.47      2.88 o 
   1 -12   3        7.73        9.33      3.25 o 
   2 -12   3        1.90        0.00      2.45 o 
   3 -12   3        1.78        5.03      3.01 o 
   4 -12   3        0.88        1.10      2.21 o 
  -9 -11   3        0.65        3.80      2.45 o 
  -8 -11   3        0.36        2.33      2.21 o 
  -7 -11   3        7.73       17.73      3.93 o 
  -6 -11   3        0.97        0.92      2.27 o 
  -5 -11   3        1.58        0.98      2.33 o 
  -4 -11   3       43.57       38.72      5.34 o 
  -3 -11   3       10.71        6.01      3.13 o 
  -2 -11   3       35.29       37.68      5.22 o 
  -1 -11   3        1.86        3.01      2.70 o 
   0 -11   3       94.93       73.52      6.14 o 
   1 -11   3       10.48        8.28      3.50 o 
   2 -11   3       50.12       62.90      5.89 o 
   3 -11   3       20.39       18.47      4.36 o 
   4 -11   3        0.60        0.00      1.84 o 
   5 -11   3        3.88        9.70      3.31 o 
   6 -11   3        0.06        5.22      2.33 o 
  -8 -10   3        0.84        2.15      2.09 o 
  -7 -10   3       80.51       86.22      6.20 o 
  -6 -10   3        3.62        3.07      2.15 o 
  -5 -10   3       55.31       54.25      5.03 o 
  -4 -10   3       32.68       30.07      4.54 o 
  -3 -10   3       12.76       10.25      3.13 o 
  -2 -10   3       33.55       28.54      4.42 o 
  -1 -10   3      150.94      126.78      7.30 o 
   0 -10   3        5.90        7.43      2.95 o 
   1 -10   3       16.72       20.31      4.05 o 
   2 -10   3       22.23       27.00      4.60 o 
   3 -10   3       55.89       50.26      5.28 o 
   4 -10   3        0.44        0.00      2.21 o 
   5 -10   3        2.20        1.66      2.39 o 
   6 -10   3        6.36       17.73      4.05 o 
   7 -10   3        2.04        4.85      2.64 o 
  -9  -9   3       17.29       30.13      3.08 o 
  -8  -9   3       19.11       24.36      4.05 o 
  -7  -9   3        1.80        5.22      2.33 o 
  -6  -9   3      161.39      145.99      7.49 o 
  -5  -9   3       35.81       33.44      4.36 o 
  -4  -9   3       19.24       14.05      3.19 o 
  -3  -9   3       56.94       45.23      4.23 o 
  -2  -9   3       14.90       17.12      3.44 o 
  -1  -9   3        1.67        3.93      2.21 o 
   0  -9   3      106.83      106.22      6.38 o 
   1  -9   3       26.49       33.14      4.42 o 
   2  -9   3       18.87       21.36      3.80 o 
   3  -9   3        2.84        3.50      2.39 o 
   4  -9   3        0.29        0.00      1.84 o 
   5  -9   3        0.37        0.00      1.66 o 
   6  -9   3        0.42        4.42      2.70 o 
   7  -9   3        5.94       10.00      2.95 o 
   8  -9   3        0.67        4.85      2.33 o 
 -11  -8   3        5.41        4.66      1.96 o 
 -10  -8   3        6.00       12.70      2.82 o 
  -9  -8   3       48.00       49.80      2.57 o 
  -8  -8   3       10.38       10.42      2.12 o 
  -7  -8   3      103.04       93.89      5.83 o 
  -6  -8   3        0.44        0.00      1.60 o 
  -5  -8   3      203.37      176.15      7.95 o 
  -4  -8   3       12.38       19.39      3.19 o 
  -3  -8   3      148.17      125.74      6.32 o 
  -2  -8   3       41.89       43.14      3.87 o 
  -1  -8   3        2.11        1.96      1.66 o 
   0  -8   3        3.17        1.53      1.60 o 
   1  -8   3       21.62       23.32      3.56 o 
   2  -8   3       16.11       23.13      3.68 o 
   3  -8   3      172.60      144.03      7.36 o 
   4  -8   3       25.60       29.33      4.30 o 
   5  -8   3        5.34        5.77      2.64 o 
   6  -8   3        0.07        1.78      2.09 o 
   7  -8   3        1.74        4.42      2.64 o 
   8  -8   3       10.13       16.20      3.93 o 
   9  -8   3        0.94        7.73      2.52 o 
 -11  -7   3        4.26        8.41      1.81 o 
 -10  -7   3       13.24       16.60      2.54 o 
  -9  -7   3        5.05        6.79      1.27 o 
  -8  -7   3      120.84      116.19      4.49 o 
  -7  -7   3       12.91       17.04      2.76 o 
  -6  -7   3       99.33       95.12      3.63 o 
  -5  -7   3       11.61       14.11      2.21 o 
  -4  -7   3        9.89        9.54      1.84 o 
  -3  -7   3        7.76       11.06      1.32 o 
  -2  -7   3      309.86      350.83      5.65 o 
  -1  -7   3      184.63      186.80      7.00 o 
   0  -7   3       19.84       22.34      2.76 o 
   1  -7   3       54.62       47.37      3.87 o 
   2  -7   3        1.55        0.80      1.60 o 
   3  -7   3        0.03        0.00      1.66 o 
   4  -7   3       30.49       37.74      4.11 o 
   5  -7   3       73.33       70.33      5.40 o 
   6  -7   3        3.07        9.33      2.82 o 
   7  -7   3        9.02       10.00      3.19 o 
   8  -7   3       20.54       33.63      4.11 o 
   9  -7   3        0.81        3.31      2.52 o 
  10  -7   3        1.55        9.02      2.95 o 
 -12  -6   3        5.66       11.54      3.01 o 
 -11  -6   3       23.36       26.76      3.21 o 
 -10  -6   3        8.37       13.16      2.52 o 
  -9  -6   3        0.72        2.15      1.20 o 
  -8  -6   3      114.59      107.69      4.25 o 
  -7  -6   3      104.44       99.95      3.82 o 
  -6  -6   3        6.86        8.38      1.52 o 
  -5  -6   3        3.66        2.31      0.95 o 
  -4  -6   3      280.14      248.06      4.88 o 
  -3  -6   3       69.10       56.93      2.25 o 
  -2  -6   3        3.38        2.81      0.65 o 
  -1  -6   3        7.23        9.32      0.89 o 
   0  -6   3       47.90       59.31      6.11 o 
   1  -6   3      709.79      701.05     12.83 o 
   2  -6   3        9.53        7.12      2.27 o 
   3  -6   3      268.59      280.01      8.78 o 
   4  -6   3      112.76      105.18      5.77 o 
   5  -6   3        3.25        1.66      1.84 o 
   6  -6   3      116.69      138.13      7.06 o 
   7  -6   3        9.77       10.49      3.07 o 
   8  -6   3       27.34       39.52      4.48 o 
   9  -6   3       47.17       53.45      5.34 o 
  10  -6   3       24.33       25.96      4.66 o 
 -12  -5   3        3.55       14.05      3.19 o 
 -11  -5   3       28.99       35.96      4.17 o 
 -10  -5   3       72.29       79.99      4.29 o 
  -9  -5   3      107.39       98.33      4.51 o 
  -8  -5   3       14.56       18.72      1.54 o 
  -7  -5   3        0.04        1.51      2.18 o 
  -6  -5   3       53.46       48.70      2.47 o 
  -5  -5   3      191.63      181.43      4.32 o 
  -4  -5   3       21.49       14.53      1.34 o 
  -3  -5   3        8.99        8.73      1.08 o 
  -2  -5   3       54.99       46.02      3.01 o 
  -1  -5   3        0.97        0.49      0.44 o 
   0  -5   3       14.02       13.75      2.09 o 
   1  -5   3        0.90        0.92      1.23 o 
   2  -5   3      370.15      341.28     33.14 o 
   3  -5   3       41.23       41.57      6.17 o 
   4  -5   3       28.04       26.35      2.88 o 
   5  -5   3       18.84       24.72      1.74 o 
   6  -5   3       37.47       37.81     11.05 o 
   7  -5   3       63.93       65.82      8.65 o 
   8  -5   3       10.79       15.83      3.84 o 
   9  -5   3        2.89       11.23      3.44 o 
  10  -5   3       15.03        8.53      3.19 o 
  11  -5   3        2.69        6.26      2.52 o 
 -12  -4   3        9.26       15.03      3.56 o 
 -11  -4   3        1.55        4.66      2.58 o 
 -10  -4   3       24.39       39.41      3.44 o 
  -9  -4   3      102.69      111.27      4.71 o 
  -8  -4   3       14.80       12.48      1.24 o 
  -7  -4   3       82.72       74.43      2.47 o 
  -6  -4   3        1.71        2.50      0.71 o 
  -5  -4   3      195.32      213.79      4.50 o 
  -4  -4   3      832.86      876.66      8.44 o 
  -3  -4   3      203.36      234.48      5.40 o 
  -2  -4   3        1.78        0.01      0.40 o 
  -1  -4   3     1594.42     1648.11     15.65 o 
   0  -4   3      309.67      345.98      7.36 o 
   1  -4   3      207.22      193.55      5.77 o 
   2  -4   3      750.59      699.30     64.00 o 
   3  -4   3       26.70       29.53      2.64 o 
   4  -4   3      545.74      519.85     62.56 o 
   5  -4   3       94.93       83.47     10.34 o 
   6  -4   3      121.43      108.27     14.27 o 
   7  -4   3        0.06        0.85      0.98 o 
   8  -4   3       49.30       57.60      5.71 o 
   9  -4   3       78.66       63.10      3.56 o 
  10  -4   3        0.08        5.09      1.72 o 
  11  -4   3        0.11        1.66      3.19 o 
 -12  -3   3        0.42        4.23      1.84 o 
 -11  -3   3        4.65        9.33      2.64 o 
 -10  -3   3        7.80        4.85      2.15 o 
  -9  -3   3       16.72       22.15      2.72 o 
  -8  -3   3        7.95        8.20      1.25 o 
  -7  -3   3       25.55       27.08      1.33 o 
  -6  -3   3       24.50       22.49      1.33 o 
  -5  -3   3      141.25      134.73      3.32 o 
  -4  -3   3      513.48      480.84      5.90 o 
  -3  -3   3        0.36        1.07      0.50 o 
  -2  -3   3     2679.25     2519.98     11.68 o 
  -1  -3   3     2194.66     2341.10     48.45 o 
   0  -3   3     3918.31     4273.53     23.69 o 
   1  -3   3      617.23      715.96      9.88 o 
   2  -3   3     1083.82     1269.08    103.83 o 
   3  -3   3       36.07       26.64      2.91 o 
   4  -3   3       16.46       12.92      1.44 o 
   5  -3   3      212.67      179.69     21.29 o 
   6  -3   3       21.23       22.83      4.63 o 
   7  -3   3       16.49       20.94      5.40 o 
   8  -3   3        6.52        6.18      1.66 o 
   9  -3   3       79.58       58.16      3.43 o 
  10  -3   3        2.40        4.82      2.45 o 
  11  -3   3        4.05        6.72      2.85 o 
  12  -3   3        1.25        2.60      1.31 o 
 -12  -2   3       40.84       43.02      4.85 o 
 -11  -2   3        0.00        2.39      1.72 o 
 -10  -2   3       11.15        8.90      3.01 o 
  -9  -2   3        8.19        9.82      2.95 o 
  -8  -2   3        4.05        6.59      1.20 o 
  -7  -2   3        7.23       11.87      1.08 o 
  -6  -2   3       58.36       56.45      1.68 o 
  -5  -2   3      484.76      476.98      5.49 o 
  -4  -2   3      141.98      129.63      2.41 o 
  -3  -2   3      745.18      798.76     15.86 o 
  -2  -2   3       10.01        7.84      0.74 o 
  -1  -2   3       24.83       16.48      1.23 o 
   0  -2   3    42989.43    39044.32    209.99 o 
   1  -2   3    35077.60    36960.21    215.89 o 
   2  -2   3       18.21        5.32      0.69 o 
   3  -2   3      318.58      219.41     19.33 o 
   4  -2   3       67.90       76.03      6.54 o 
   5  -2   3      626.58      649.89     63.15 o 
   6  -2   3        0.86        0.64      1.35 o 
   7  -2   3       14.68       14.79      1.86 o 
   8  -2   3        0.62        2.33      1.27 o 
   9  -2   3        2.62        2.33      1.43 o 
  10  -2   3       13.22       20.75      3.59 o 
  11  -2   3        0.06        0.68      1.14 o 
  12  -2   3        2.93        7.67      2.06 o 
 -12  -1   3        1.09        5.89      2.21 o 
 -11  -1   3        2.48        7.43      2.45 o 
 -10  -1   3        2.34        2.21      1.96 o 
  -9  -1   3        2.17        6.50      2.52 o 
  -8  -1   3        9.61       13.58      3.52 o 
  -7  -1   3       52.79       56.87      2.32 o 
  -6  -1   3       21.22       18.72      1.10 o 
  -5  -1   3       48.58       55.27      1.68 o 
  -4  -1   3      228.16      204.16      2.86 o 
  -3  -1   3      892.30      749.85      4.99 o 
  -2  -1   3      184.05      230.69      4.22 o 
  -1  -1   3      564.28      647.59     21.97 o 
   0  -1   3     4892.60     4719.09    309.55 o 
   1  -1   3     5964.12     7122.32    450.73 o 
   2  -1   3     4884.52     4889.39    502.00 o 
   4  -1   3      578.94      457.16     37.95 o 
   5  -1   3      201.43      226.80     14.22 o 
   6  -1   3      115.78       91.42      6.14 o 
   7  -1   3        1.69        4.39      1.38 o 
   8  -1   3       27.09       26.99      2.47 o 
   9  -1   3       47.61       37.99      2.85 o 
  10  -1   3       59.53       48.74      3.62 o 
  11  -1   3        0.01        4.21      1.60 o 
  12  -1   3        1.19        3.24      1.47 o 
  13  -1   3        0.71        3.01      1.43 o 
 -12   0   3        0.18        0.00      1.53 o 
 -11   0   3        0.85        2.03      1.72 o 
 -10   0   3        4.22        5.77      2.45 o 
  -9   0   3        0.08        0.06      1.53 o 
  -8   0   3      227.11      212.08      8.71 o 
  -7   0   3       24.57       17.81      1.14 o 
  -6   0   3       58.31       77.94      4.25 o 
  -5   0   3       54.24       54.58      3.22 o 
  -4   0   3      486.36      504.83     14.49 o 
  -3   0   3      115.83      152.20      2.98 o 
  -2   0   3       85.00       64.41      1.84 o 
  -1   0   3     9648.12     9977.72     94.47 o 
   0   0   3     9294.13     9652.68    451.10 o 
   1   0   3      644.26      656.44     28.74 o 
   2   0   3      454.52      337.60     16.25 o 
   3   0   3     1884.49     2176.83     63.67 o 
   4   0   3      692.96      592.06     16.32 o 
   5   0   3      152.67      177.60      9.94 o 
   6   0   3      157.98      143.95     11.17 o 
   7   0   3        0.06        0.00      0.69 o 
   8   0   3        0.09        5.47      1.45 o 
   9   0   3        4.81        2.87      1.41 o 
  10   0   3      222.11      211.11     16.38 o 
  11   0   3        6.54        7.02      2.18 o 
  12   0   3       11.24       10.67      3.22 o 
  13   0   3        0.72        4.08      1.54 o 
 -12   1   3        1.13        5.28      2.03 o 
 -11   1   3        0.17        1.47      1.60 o 
 -10   1   3        3.20        1.84      1.90 o 
  -9   1   3       24.09       25.53      4.30 o 
  -8   1   3        4.19        5.65      2.45 o 
  -7   1   3        2.08        5.56      0.96 o 
  -6   1   3        7.46        2.44      0.67 o 
  -5   1   3     1020.43     1008.81     28.93 o 
  -4   1   3       16.20       12.26      0.84 o 
  -3   1   3      127.49      148.32      7.06 o 
  -2   1   3       50.58       74.49      3.38 o 
  -1   1   3      976.84      920.72     18.75 o 
   0   1   3     1106.44     1353.18     10.62 o 
   1   1   3      318.39      253.72      7.12 o 
   2   1   3      537.32      496.84     20.40 o 
   3   1   3       23.43        7.99      0.56 o 
   4   1   3        3.56       12.07      1.04 o 
   5   1   3      320.10      388.05     10.49 o 
   6   1   3      124.11      114.60      3.49 o 
   7   1   3        0.70        2.15      1.00 o 
   8   1   3      504.63      451.36     11.75 o 
   9   1   3        6.67        5.31      1.62 o 
  10   1   3       33.21       43.96      3.84 o 
  11   1   3        0.73        2.47      1.43 o 
  12   1   3        9.73       10.19      2.02 o 
  13   1   3       12.86       16.76      3.84 o 
 -11   2   3        3.97        3.38      1.90 o 
 -10   2   3       14.56       14.73      3.56 o 
  -9   2   3      156.51      138.07      7.79 o 
  -8   2   3       32.26       20.19      3.68 o 
  -7   2   3      126.89      122.76     15.68 o 
  -6   2   3       18.26       15.10      1.51 o 
  -5   2   3       18.58       16.98      1.52 o 
  -4   2   3       19.96       26.14      1.36 o 
  -3   2   3      795.35     1091.24     55.10 o 
  -2   2   3       15.11        7.70      0.75 o 
  -1   2   3      188.55      185.99      4.79 o 
   0   2   3     4218.66     4512.28    224.46 o 
   2   2   3      152.68      164.31      3.19 o 
   3   2   3        3.48        7.70      0.85 o 
   4   2   3      504.38      387.62     10.00 o 
   5   2   3       12.73       14.18      1.43 o 
   6   2   3      347.38      313.73      5.73 o 
   7   2   3      293.53      240.12      5.42 o 
   8   2   3      141.80      116.96      4.14 o 
   9   2   3       28.34       23.29      3.07 o 
  10   2   3       77.02       82.70      7.73 o 
  11   2   3        0.08        0.82      1.46 o 
  12   2   3       14.94       23.96      3.00 o 
  13   2   3        2.27        3.58      1.53 o 
 -11   3   3        4.88        6.57      2.45 o 
 -10   3   3        0.30        2.82      1.66 o 
  -9   3   3        6.97        7.06      2.82 o 
  -8   3   3       63.51       50.63      4.73 o 
  -7   3   3       26.33       29.09      4.33 o 
  -6   3   3       23.70       24.17      1.96 o 
  -5   3   3        9.31       13.49      1.53 o 
  -4   3   3       95.41       90.98     10.68 o 
  -3   3   3        5.29        3.25      0.79 o 
  -2   3   3      603.88      786.22     38.42 o 
  -1   3   3      461.90      517.92      4.09 o 
   0   3   3       67.29       93.51      3.19 o 
   1   3   3     2571.31     2693.01    192.01 o 
   2   3   3      831.62      922.26     34.58 o 
   3   3   3       18.21       15.96      1.13 o 
   4   3   3      297.08      299.12      6.38 o 
   5   3   3       38.78       47.68      2.19 o 
   6   3   3      572.94      602.49      9.08 o 
   7   3   3      280.99      249.57      5.58 o 
   8   3   3      268.10      289.67      6.47 o 
   9   3   3       11.91        6.95      2.21 o 
  10   3   3       30.79       37.37      3.15 o 
  11   3   3       37.15       33.34      3.29 o 
  12   3   3        1.80        3.50      1.57 o 
  13   3   3       17.87       28.45      6.50 o 
 -11   4   3        0.07        1.66      1.66 o 
 -10   4   3        6.36        5.95      2.21 o 
  -9   4   3        1.97        0.61      1.90 o 
  -8   4   3        2.52        7.00      2.52 o 
  -7   4   3        8.82       11.87      3.41 o 
  -6   4   3       29.94       32.14      4.57 o 
  -5   4   3        0.56        1.55      0.87 o 
  -4   4   3      276.66      292.17     29.27 o 
  -3   4   3      109.83      130.79     13.04 o 
  -2   4   3     1483.71     1574.06     56.67 o 
  -1   4   3       85.33       89.66      2.67 o 
   0   4   3       37.33       45.06      3.74 o 
   1   4   3     1409.76     1483.64     95.52 o 
   2   4   3      517.60      524.85     31.60 o 
   3   4   3     1093.99     1046.50     38.48 o 
   4   4   3      307.27      376.67     11.87 o 
   5   4   3     3129.01     3237.94     29.00 o 
   6   4   3      275.19      257.79      5.71 o 
   7   4   3       69.53       77.75      4.60 o 
   8   4   3       38.82       31.05      2.39 o 
   9   4   3        2.07        2.95      1.30 o 
  10   4   3       18.15       18.70      2.60 o 
  11   4   3       45.99       42.61      3.23 o 
  12   4   3        0.61        3.19      1.52 o 
  13   4   3        1.39        2.88      1.50 o 
 -10   5   3       14.67       13.87      3.25 o 
  -9   5   3        1.00        0.00      1.47 o 
  -8   5   3       24.74       17.37      3.56 o 
  -7   5   3       11.82        4.91      2.21 o 
  -6   5   3       10.72        4.86      2.42 o 
  -5   5   3       41.76       33.98      6.32 o 
  -4   5   3      276.18      287.75     33.01 o 
  -3   5   3       64.04       57.68      6.14 o 
  -2   5   3       21.15       19.33      1.69 o 
  -1   5   3        9.66       10.14      1.17 o 
   0   5   3       45.90       70.00      3.74 o 
   1   5   3       65.99       78.94      7.92 o 
   2   5   3      193.72      201.16     17.43 o 
   3   5   3        4.43        5.43      0.98 o 
   4   5   3      663.41      742.96     28.50 o 
   5   5   3       22.09       26.11      1.84 o 
   6   5   3      181.81      201.18      6.84 o 
   7   5   3       14.62       17.33      1.97 o 
   8   5   3       61.28       59.43      3.14 o 
   9   5   3       21.28       18.10      3.25 o 
  10   5   3       10.58       13.64      2.32 o 
  11   5   3       42.64       53.64      4.14 o 
  12   5   3        4.15        5.54      1.62 o 
  13   5   3        2.17        3.80      1.45 o 
 -10   6   3        0.05        0.00      1.53 o 
  -9   6   3       12.87        9.76      2.88 o 
  -8   6   3        4.85        1.10      1.72 o 
  -7   6   3       30.86       30.99      4.23 o 
  -6   6   3        5.29        8.83      1.75 o 
  -5   6   3       79.69       79.50      9.30 o 
  -4   6   3       62.24       51.40      3.16 o 
  -3   6   3        9.19       15.37      1.69 o 
  -2   6   3        0.60        6.76      1.90 o 
  -1   6   3       78.37       89.59      2.93 o 
   0   6   3       59.46       76.81      3.38 o 
   1   6   3     2040.10     2089.19    155.44 o 
   2   6   3       72.50       78.06      7.64 o 
   3   6   3     5646.92     6069.01    311.19 o 
   4   6   3      249.30      262.23      7.64 o 
   5   6   3       65.27       58.40      3.01 o 
   6   6   3        0.66        2.18      1.60 o 
   7   6   3        2.71        0.29      0.79 o 
   8   6   3      249.31      234.69      8.90 o 
   9   6   3        5.21        2.91      1.60 o 
  10   6   3        0.13        1.17      2.03 o 
  11   6   3        0.37        1.05      1.43 o 
  12   6   3        5.53        4.84      4.14 o 
  13   6   3        0.94        2.92      1.54 o 
  -9   7   3        1.11        2.45      1.78 o 
  -8   7   3        0.35        0.49      1.53 o 
  -7   7   3        0.02        1.84      1.66 o 
  -6   7   3       65.25       48.34      3.47 o 
  -5   7   3       31.97       35.72      6.35 o 
  -4   7   3        0.29        0.85      1.02 o 
  -3   7   3       55.37       49.12      2.60 o 
  -2   7   3      186.20      190.14      4.66 o 
  -1   7   3       13.33       10.83      1.47 o 
   0   7   3      107.04      127.52      3.69 o 
   1   7   3      401.27      395.36     20.77 o 
   2   7   3      123.60      142.51      8.22 o 
   3   7   3       10.17       12.77      1.65 o 
   4   7   3       15.98       15.11      1.75 o 
   5   7   3      130.57      112.37      5.95 o 
   6   7   3       38.78       39.61      3.25 o 
   7   7   3       97.59       93.04      3.86 o 
   8   7   3       17.56       15.36      2.29 o 
   9   7   3      166.85      154.68     17.64 o 
  10   7   3        1.29        2.78      1.63 o 
  11   7   3        8.02        9.43      2.08 o 
  12   7   3        2.43        1.55      3.44 o 
  13   7   3        0.86        4.85      1.57 o 
  -8   8   3        8.76       16.75      3.56 o 
  -7   8   3        2.24        4.11      2.09 o 
  -6   8   3        6.83       13.74      3.44 o 
  -5   8   3       37.89       30.89      2.91 o 
  -4   8   3       94.19       77.03      8.25 o 
  -3   8   3       75.65       68.98      4.08 o 
  -2   8   3       14.16       17.46      1.97 o 
  -1   8   3       75.84       67.57      5.74 o 
   0   8   3      140.62      161.26      9.60 o 
   1   8   3      133.20      142.06     11.26 o 
   2   8   3      132.49      160.42      8.68 o 
   3   8   3      254.54      234.79     13.50 o 
   4   8   3       75.97       69.38      3.10 o 
   5   8   3        5.43        3.84      1.21 o 
   6   8   3       46.94       55.40      3.01 o 
   7   8   3      314.24      282.22      6.81 o 
   8   8   3       85.66       71.90      3.99 o 
   9   8   3       44.82       40.11      3.36 o 
  10   8   3       24.70       27.55      3.14 o 
  11   8   3        4.13        8.22      1.83 o 
  12   8   3        6.68       14.65      3.44 o 
  -7   9   3       16.37       13.44      3.19 o 
  -6   9   3       17.48       18.99      4.39 o 
  -5   9   3       53.02       50.24      9.05 o 
  -4   9   3        4.31        8.17      1.85 o 
  -3   9   3       19.07       30.19      2.51 o 
  -2   9   3       26.25       25.25      2.43 o 
  -1   9   3        0.14        0.37      1.10 o 
   0   9   3       10.77       10.21      1.75 o 
   1   9   3       70.89       64.21      5.15 o 
   2   9   3      105.47      112.79      9.82 o 
   3   9   3        0.31        1.72      1.47 o 
   4   9   3        1.64        2.34      1.13 o 
   5   9   3       33.83       41.15      2.71 o 
   6   9   3      153.32      135.11      4.85 o 
   7   9   3       10.67       13.20      2.43 o 
   8   9   3       37.77       38.23      3.06 o 
   9   9   3        6.97        7.98      1.94 o 
  10   9   3       22.62       27.33      3.18 o 
  11   9   3        6.62        8.43      1.83 o 
  12   9   3        0.36        2.63      1.28 o 
  -5  10   3       28.78       39.52      4.11 o 
  -4  10   3       36.09       36.84      3.93 o 
  -3  10   3       18.37       22.27      2.55 o 
  -2  10   3        5.85       11.21      2.03 o 
  -1  10   3       70.15       76.18      3.57 o 
   0  10   3       81.51       74.30      3.56 o 
   1  10   3       34.06       45.41      2.76 o 
   2  10   3       17.69       16.91      2.13 o 
   3  10   3        3.16        2.55      1.26 o 
   4  10   3       52.50       43.21      7.15 o 
   5  10   3       71.82       82.57      4.14 o 
   6  10   3        7.05       10.23      2.16 o 
   7  10   3       10.96        9.49      2.08 o 
   8  10   3       50.34       50.46      3.49 o 
   9  10   3        5.86        4.58      1.50 o 
  10  10   3       12.28       16.10      2.63 o 
  11  10   3        0.03        2.80      1.34 o 
  -5  11   3        4.80        4.85      2.21 o 
  -4  11   3        4.29        5.77      2.82 o 
  -3  11   3        2.62        6.75      2.70 o 
  -2  11   3        0.37        4.11      2.58 o 
  -1  11   3       12.81       11.41      3.19 o 
   0  11   3        6.44       11.62      2.08 o 
   1  11   3       17.67       26.50      3.38 o 
   2  11   3       23.49       29.30      2.64 o 
   3  11   3        2.64        3.23      1.51 o 
   4  11   3       13.84       16.46      2.36 o 
   5  11   3      143.54      138.70     10.52 o 
   6  11   3        1.18        1.63      1.60 o 
   7  11   3       16.73       21.66      2.77 o 
   8  11   3        8.58        9.75      2.23 o 
   9  11   3       14.06       14.47      2.43 o 
  10  11   3        4.65        7.28      1.93 o 
  11  11   3        0.21        3.59      1.69 o 
  -4  12   3        4.45        5.71      2.33 o 
  -3  12   3        2.47        5.65      2.52 o 
  -2  12   3        2.24        3.62      2.15 o 
  -1  12   3       29.67       36.94      5.22 o 
   0  12   3       57.77       52.53      5.09 o 
   1  12   3       20.64       23.01      4.23 o 
   2  12   3       74.74       63.58      5.71 o 
   3  12   3       13.33       12.64      3.56 o 
   4  12   3       32.72       25.28      4.66 o 
   5  12   3        0.04        0.58      1.58 o 
   6  12   3       21.38       23.41      2.96 o 
   7  12   3       48.78       51.55      3.46 o 
   8  12   3        1.18        2.07      1.50 o 
   9  12   3       17.64       25.86      3.18 o 
  10  12   3        1.13        3.49      1.49 o 
  -3  13   3        5.56       10.19      3.31 o 
  -2  13   3        6.59        6.81      2.64 o 
  -1  13   3       26.61       31.66      5.09 o 
   0  13   3       38.85       41.30      5.52 o 
   1  13   3        2.44        3.38      2.76 o 
   2  13   3       33.27       32.34      5.03 o 
   3  13   3        4.44        8.16      2.88 o 
   4  13   3        7.27        6.32      2.88 o 
   5  13   3        2.55        4.79      2.70 o 
   6  13   3       10.77       11.78      3.31 o 
   8  13   3        1.35        1.04      2.03 o 
   9  13   3        2.46        6.69      2.39 o 
  -1  14   3        0.89        5.52      2.33 o 
   0  14   3       13.24       16.20      3.80 o 
   1  14   3       13.82       21.60      4.42 o 
   2  14   3        0.83        3.31      2.27 o 
   3  14   3        5.36        8.41      2.95 o 
   4  14   3        5.14       10.92      2.95 o 
   5  14   3        9.24       11.48      3.19 o 
   6  14   3        1.95        4.66      2.39 o 
   7  14   3        0.01        2.21      2.27 o 
  -4 -13   4        4.19        6.38      2.76 o 
  -3 -13   4        0.29        1.96      2.15 o 
  -2 -13   4        0.88        2.95      2.33 o 
  -1 -13   4        2.58        5.03      2.95 o 
   0 -13   4        2.67        0.00      2.33 o 
   1 -13   4        4.18        5.15      3.25 o 
  -7 -12   4        3.81        9.51      3.13 o 
  -6 -12   4        1.92        5.52      2.88 o 
  -5 -12   4        1.04        2.45      2.58 o 
  -4 -12   4       12.30       21.23      4.36 o 
  -3 -12   4        2.15        9.39      3.19 o 
  -2 -12   4        2.77        1.90      2.33 o 
  -1 -12   4        6.97        8.59      3.50 o 
   0 -12   4       11.17        9.33      3.31 o 
   1 -12   4        0.37        0.31      2.70 o 
   2 -12   4        2.41        4.48      2.95 o 
   3 -12   4        0.03        0.00      2.27 o 
   4 -12   4        9.37       12.15      3.93 o 
  -8 -11   4        0.38        3.25      2.15 o 
  -7 -11   4        7.88       10.43      3.19 o 
  -6 -11   4       15.45       19.70      4.05 o 
  -5 -11   4       26.42       24.61      4.48 o 
  -4 -11   4        5.78        8.78      3.01 o 
  -3 -11   4        5.40        4.54      2.58 o 
  -2 -11   4       21.84       27.92      4.60 o 
  -1 -11   4        1.77        1.78      2.21 o 
   0 -11   4        3.04        6.20      3.07 o 
   1 -11   4        0.01        0.00      1.90 o 
   2 -11   4        0.04        0.61      2.52 o 
   3 -11   4        6.06        7.12      3.01 o 
   4 -11   4        5.24        6.50      3.01 o 
   5 -11   4        0.28        2.03      2.03 o 
  -8 -10   4        0.12        0.00      1.53 o 
  -7 -10   4        0.95        5.58      2.64 o 
  -6 -10   4        0.43        3.13      2.21 o 
  -5 -10   4        7.03        5.22      2.45 o 
  -4 -10   4        2.57        0.00      1.66 o 
  -3 -10   4        2.12        6.87      2.76 o 
  -2 -10   4       31.66       27.31      4.42 o 
  -1 -10   4        5.35        7.67      2.76 o 
   0 -10   4       46.90       39.21      5.09 o 
   1 -10   4       50.39       51.67      5.03 o 
   2 -10   4        0.07        0.00      2.09 o 
   3 -10   4        2.00        1.84      2.58 o 
   4 -10   4       41.40       37.62      5.52 o 
   5 -10   4        5.68        7.85      3.07 o 
   6 -10   4        4.87        2.03      2.45 o 
   7 -10   4        0.59        2.39      1.84 o 
  -8  -9   4        7.54        8.71      2.64 o 
  -7  -9   4       20.13       24.49      3.99 o 
  -6  -9   4        0.91        2.09      1.84 o 
  -5  -9   4       18.65       19.70      3.68 o 
  -4  -9   4       14.02       10.25      2.95 o 
  -3  -9   4        7.09        5.28      2.39 o 
  -2  -9   4        0.28        0.00      1.60 o 
  -1  -9   4       21.17       26.76      3.99 o 
   0  -9   4        6.82        6.50      2.70 o 
   1  -9   4       48.26       33.69      3.99 o 
   2  -9   4        5.44        5.58      2.76 o 
   3  -9   4        1.01        1.96      2.33 o 
   4  -9   4        5.72        3.68      2.64 o 
   5  -9   4        5.15        5.46      2.70 o 
   6  -9   4       14.35       24.79      4.42 o 
   7  -9   4        3.37        6.57      2.82 o 
   8  -9   4        6.18       17.06      3.68 o 
 -10  -8   4       17.67       26.39      4.66 o 
  -9  -8   4       15.65       16.63      3.19 o 
  -8  -8   4       19.62       29.09      3.10 o 
  -7  -8   4       11.48       11.66      2.95 o 
  -6  -8   4        1.39        2.39      1.72 o 
  -5  -8   4        3.84        5.15      2.21 o 
  -4  -8   4       20.88       24.30      3.62 o 
  -3  -8   4       14.83       13.07      2.88 o 
  -2  -8   4       18.78       17.55      3.07 o 
  -1  -8   4        2.38        2.33      1.78 o 
   0  -8   4        3.59        0.37      1.41 o 
   1  -8   4       20.30       17.67      3.38 o 
   2  -8   4       41.00       42.89      4.36 o 
   3  -8   4       59.64       58.67      5.15 o 
   4  -8   4      133.78      151.82      7.98 o 
   5  -8   4       14.27       21.78      3.99 o 
   6  -8   4        1.26        7.00      2.82 o 
   7  -8   4        3.70        9.88      3.07 o 
   8  -8   4        2.06        6.50      2.45 o 
   9  -8   4        4.64       12.70      3.19 o 
 -11  -7   4       22.40       28.36      3.28 o 
 -10  -7   4        2.75        8.72      1.93 o 
  -9  -7   4        4.76        5.71      2.33 o 
  -8  -7   4       26.32       29.25      2.39 o 
  -7  -7   4       32.70       29.05      2.27 o 
  -6  -7   4        3.75        1.00      1.35 o 
  -5  -7   4       88.03       76.96      4.42 o 
  -4  -7   4       35.44       36.70      3.50 o 
  -3  -7   4       74.10       65.42      4.36 o 
  -2  -7   4      142.17      152.00      6.44 o 
  -1  -7   4       39.52       41.67      3.68 o 
   0  -7   4       94.53      100.27      5.40 o 
   1  -7   4       77.06       83.95      5.15 o 
   2  -7   4        2.14        0.18      1.41 o 
   3  -7   4       87.01       83.46      5.58 o 
   4  -7   4        1.75        2.39      2.03 o 
   5  -7   4       26.84       19.27      3.68 o 
   6  -7   4        0.21        3.68      2.27 o 
   7  -7   4        0.42        3.56      2.15 o 
   8  -7   4       11.19        9.02      2.95 o 
   9  -7   4        1.97        9.57      3.19 o 
  10  -7   4        0.84        7.73      2.70 o 
 -11  -6   4        0.55        2.70      1.96 o 
 -10  -6   4        3.54        9.16      2.36 o 
  -9  -6   4       81.55       68.45      4.51 o 
  -8  -6   4       33.84       39.61      2.20 o 
  -7  -6   4       26.27       24.09      2.33 o 
  -6  -6   4       22.26       22.57      1.98 o 
  -5  -6   4        0.00        0.00      0.79 o 
  -4  -6   4      103.43       98.44      3.53 o 
  -3  -6   4       88.19       89.58      2.75 o 
  -2  -6   4        3.01        7.49      0.96 o 
  -1  -6   4       62.03       74.38      4.30 o 
   0  -6   4       11.94       11.05      2.39 o 
   1  -6   4        4.80        5.34      2.03 o 
   2  -6   4      271.76      287.56      8.78 o 
   3  -6   4        5.25        4.91      2.09 o 
   4  -6   4       72.53       63.82      4.91 o 
   5  -6   4        3.49        7.67      2.58 o 
   6  -6   4        0.28       13.50      3.19 o 
   7  -6   4        6.30       11.23      3.07 o 
   8  -6   4       55.70       54.55      5.15 o 
   9  -6   4        2.10        5.71      2.39 o 
  10  -6   4        1.70        9.39      3.13 o 
 -11  -5   4        3.32        6.68      1.78 o 
 -10  -5   4       20.63       17.15      2.85 o 
  -9  -5   4        0.03        0.62      1.52 o 
  -8  -5   4       46.71       39.52      2.68 o 
  -7  -5   4        6.15        9.75      1.31 o 
  -6  -5   4       26.86       27.62      3.99 o 
  -5  -5   4      166.65      165.68      4.19 o 
  -4  -5   4       68.52       56.32      2.35 o 
  -3  -5   4      450.24      431.08      5.78 o 
  -2  -5   4      105.58      101.33      2.52 o 
  -1  -5   4       84.00       79.37      1.90 o 
   0  -5   4       23.53       20.62      2.45 o 
   1  -5   4       97.24       99.47      4.73 o 
   2  -5   4      609.00      819.42     13.68 o 
   3  -5   4      365.18      353.10     29.15 o 
   4  -5   4      102.38      109.93     13.16 o 
   5  -5   4       38.23       37.37      3.87 o 
   6  -5   4       34.81       30.07      3.74 o 
   7  -5   4       38.86       33.26      4.11 o 
   8  -5   4       61.67       70.08      5.77 o 
   9  -5   4        3.17        5.71      2.64 o 
  10  -5   4        7.67       21.23      4.36 o 
  11  -5   4        0.31        0.92      1.66 o 
 -12  -4   4        0.70        6.75      2.52 o 
 -11  -4   4        8.53       10.68      3.01 o 
 -10  -4   4        1.92        5.25      1.71 o 
  -9  -4   4        3.50        5.41      1.86 o 
  -8  -4   4        8.92       11.99      1.58 o 
  -7  -4   4        1.36        2.02      0.74 o 
  -6  -4   4       52.76       57.71      2.13 o 
  -5  -4   4      151.19      140.26      3.69 o 
  -4  -4   4       11.12       12.99      1.35 o 
  -3  -4   4      366.03      360.64      7.79 o 
  -2  -4   4      624.14      630.47     10.03 o 
  -1  -4   4     1303.30     1389.05     33.41 o 
   0  -4   4       59.34       69.71      3.62 o 
   1  -4   4      375.18      417.35      8.65 o 
   2  -4   4      350.58      334.63      8.16 o 
   3  -4   4     1053.79     1053.08    116.87 o 
   4  -4   4       34.26       39.53      1.83 o 
   5  -4   4       38.08       29.71      1.87 o 
   6  -4   4       98.01       74.78      6.72 o 
   7  -4   4        1.89        5.64      1.42 o 
   8  -4   4       66.39       48.78      6.35 o 
   9  -4   4       54.79       53.52      6.87 o 
  10  -4   4        0.63        4.48      2.33 o 
  11  -4   4        0.00        4.97      2.27 o 
 -12  -3   4        5.26        5.52      2.27 o 
 -11  -3   4        1.79        4.05      2.33 o 
 -10  -3   4        0.16        1.73      1.46 o 
  -9  -3   4       37.23       39.11      3.06 o 
  -8  -3   4        0.23        0.72      1.17 o 
  -7  -3   4       89.74       73.39      2.40 o 
  -6  -3   4       99.22       98.20      4.15 o 
  -5  -3   4      185.13      153.66      7.91 o 
  -4  -3   4       59.44       52.27      2.01 o 
  -3  -3   4      552.82      538.60      5.90 o 
  -2  -3   4        4.06        0.48      0.83 o 
  -1  -3   4     1871.18     2029.88     84.93 o 
   0  -3   4     2504.88     2912.55     20.01 o 
   1  -3   4      333.81      323.15      7.00 o 
   2  -3   4      484.16      496.84     44.58 o 
   3  -3   4       27.63       22.19      1.47 o 
   4  -3   4        6.24        1.98      0.76 o 
   5  -3   4       33.03       21.80      2.39 o 
   6  -3   4       71.70       63.54      4.36 o 
   7  -3   4       35.48       32.98      2.30 o 
   8  -3   4        1.11        4.32      1.45 o 
   9  -3   4       19.28       27.21      4.94 o 
  10  -3   4       15.46       10.02      1.96 o 
  11  -3   4        0.72        1.71      1.28 o 
  12  -3   4        0.08        2.71      1.38 o 
 -12  -2   4        0.75        3.44      2.15 o 
 -11  -2   4        3.61        5.34      2.21 o 
 -10  -2   4       10.34       12.95      3.44 o 
  -9  -2   4        9.96       12.41      2.31 o 
  -8  -2   4        0.70        0.33      1.50 o 
  -7  -2   4        1.51        2.36      0.94 o 
  -6  -2   4       59.91       50.54      1.83 o 
  -5  -2   4       20.90       18.12      1.10 o 
  -4  -2   4       28.09       18.29      1.00 o 
  -3  -2   4      837.67      867.52     22.11 o 
  -2  -2   4      119.50      144.27      4.83 o 
  -1  -2   4      751.69      754.61     40.47 o 
   0  -2   4      840.12      967.42     48.51 o 
   1  -2   4     8432.76     9884.04     37.92 o 
   2  -2   4      416.99      365.80     28.57 o 
   3  -2   4        0.10        0.61      0.98 o 
   4  -2   4       24.48       17.62      1.29 o 
   5  -2   4      146.70      174.39      8.10 o 
   6  -2   4       70.32       68.68      5.92 o 
   7  -2   4       56.52       41.73      5.37 o 
   8  -2   4       65.80       65.75      9.36 o 
   9  -2   4       32.93       41.52      6.32 o 
  10  -2   4       15.65       19.82      5.28 o 
  11  -2   4       21.15       13.45      2.49 o 
  12  -2   4        2.35        3.31      1.47 o 
 -12  -1   4        2.29        6.08      2.52 o 
 -11  -1   4        0.62        3.99      2.09 o 
 -10  -1   4       13.32        9.33      3.19 o 
  -9  -1   4        0.61        0.00      1.47 o 
  -8  -1   4        1.64        2.01      1.47 o 
  -7  -1   4       58.01       55.01      5.27 o 
  -6  -1   4      116.57      109.41      2.68 o 
  -5  -1   4       12.46       11.99      1.04 o 
  -4  -1   4     1030.27     1094.85     11.94 o 
  -3  -1   4      121.59      123.65      2.07 o 
  -2  -1   4     2685.78     2719.32     40.70 o 
  -1  -1   4      608.25      621.40     28.55 o 
   0  -1   4    11774.86    11183.44    756.02 o 
   1  -1   4    16794.63    17774.76   1519.40 o 
   2  -1   4      793.24      757.24     41.68 o 
   3  -1   4       24.22       26.04      1.41 o 
   4  -1   4       19.75       17.61      0.97 o 
   5  -1   4      109.07       96.82      3.01 o 
   6  -1   4      644.27      686.40     30.28 o 
   7  -1   4       16.48       21.27      2.08 o 
   8  -1   4        4.37        7.31      1.62 o 
   9  -1   4       20.90       29.61      2.79 o 
  10  -1   4       13.63       24.40      2.82 o 
  11  -1   4       48.51       38.12      5.68 o 
  12  -1   4        0.01        3.25      1.39 o 
  13  -1   4        2.83        5.79      1.62 o 
 -12   0   4        0.58        4.36      2.45 o 
 -11   0   4        8.33       11.29      3.07 o 
 -10   0   4        9.48       13.01      3.25 o 
  -9   0   4        7.39        5.89      2.64 o 
  -8   0   4      176.27      141.33      7.24 o 
  -7   0   4       85.34       80.30      6.39 o 
  -6   0   4       49.16       47.78      1.56 o 
  -5   0   4      986.11     1035.21     23.11 o 
  -4   0   4      596.11      679.10     27.58 o 
  -3   0   4      464.51      387.39     12.64 o 
  -2   0   4      403.78      337.19     12.98 o 
  -1   0   4     1117.33     1233.78     23.44 o 
   0   0   4     1562.27     2007.83     94.48 o 
   1   0   4     5973.14     6628.60    256.23 o 
   3   0   4      896.48     1132.51     35.45 o 
   4   0   4       15.10       13.74      1.24 o 
   5   0   4      418.52      443.33     16.23 o 
   6   0   4       17.20       14.73      1.66 o 
   7   0   4        0.71        0.37      0.87 o 
   8   0   4      176.40      169.78      6.81 o 
   9   0   4      409.01      373.74     11.60 o 
  10   0   4        8.48       10.25      2.04 o 
  11   0   4       86.86       64.38      9.94 o 
  12   0   4        0.19        0.57      1.50 o 
  13   0   4        0.00        2.17      3.25 o 
 -11   1   4        0.52        4.23      2.33 o 
 -10   1   4        0.01        1.84      1.72 o 
  -9   1   4       49.11       51.18      5.03 o 
  -8   1   4       51.04       42.10      4.23 o 
  -7   1   4       29.24       34.81      4.73 o 
  -6   1   4      167.96      179.55      6.10 o 
  -5   1   4       70.40       58.68      3.22 o 
  -4   1   4      334.54      380.23     13.43 o 
  -3   1   4       52.65       46.70      1.15 o 
  -2   1   4     1004.19     1098.92     42.28 o 
  -1   1   4      332.97      391.18      5.15 o 
   0   1   4      951.37     1087.68     35.53 o 
   1   1   4       56.29       48.48      1.18 o 
   2   1   4      110.80      123.29      2.95 o 
   3   1   4       14.29       28.98      1.02 o 
   4   1   4        7.98       12.69      0.75 o 
   5   1   4      179.03      153.78      5.34 o 
   6   1   4      219.83      245.17      5.49 o 
   7   1   4        0.00        0.00      0.89 o 
   8   1   4       21.25       19.52      2.19 o 
   9   1   4      365.65      352.40     14.36 o 
  10   1   4       62.32       55.03      3.45 o 
  11   1   4       40.28       37.16      3.03 o 
  12   1   4        0.02        0.00      1.38 o 
  13   1   4        0.05        1.66      1.63 o 
 -11   2   4        3.10        6.69      2.33 o 
 -10   2   4        4.95        2.58      1.96 o 
  -9   2   4       21.05       16.69      3.93 o 
  -8   2   4        9.59       12.58      3.25 o 
  -7   2   4       34.62       28.29      3.93 o 
  -6   2   4      162.13      174.75     10.55 o 
  -5   2   4       71.67       52.86      2.60 o 
  -4   2   4      227.90      247.58     13.76 o 
  -3   2   4     1192.35     1318.72     72.91 o 
  -2   2   4      126.25      142.62      7.93 o 
  -1   2   4        2.80        3.56      1.30 o 
   0   2   4      499.93      500.74     25.59 o 
   1   2   4     1547.18     1533.00    103.06 o 
   2   2   4      438.46      433.09     29.06 o 
   3   2   4     1154.42     1280.50     66.86 o 
   4   2   4      491.92      501.81     15.77 o 
   5   2   4     1071.39     1120.15     10.02 o 
   6   2   4      145.75      184.90      6.44 o 
   7   2   4       98.07      121.65      3.97 o 
   8   2   4      119.12      103.93      3.97 o 
   9   2   4       56.01       43.59      2.92 o 
  10   2   4       20.09       18.31      2.58 o 
  11   2   4       12.87       16.81      2.64 o 
  12   2   4        1.67        4.34      1.65 o 
  13   2   4        3.02        7.21      1.76 o 
 -11   3   4        3.09        5.71      2.52 o 
 -10   3   4        0.74        1.04      1.53 o 
  -9   3   4       27.58       18.84      3.99 o 
  -8   3   4       75.97       63.94      5.40 o 
  -7   3   4       85.42       77.63      5.40 o 
  -6   3   4       59.21       35.10      3.56 o 
  -5   3   4        6.86       10.41      1.25 o 
  -4   3   4      219.17      266.19     30.13 o 
  -3   3   4      122.03      136.80      9.75 o 
  -2   3   4      217.72      266.18     14.23 o 
  -1   3   4      379.44      394.34      4.40 o 
   0   3   4       40.91       30.59      1.25 o 
   1   3   4      287.06      272.81     12.27 o 
   2   3   4     1093.28     1049.52     39.46 o 
   3   3   4     1258.59     1214.22     20.43 o 
   4   3   4       38.48       26.54      1.54 o 
   5   3   4      556.32      585.11      7.42 o 
   6   3   4      814.37      906.95      9.96 o 
   7   3   4        0.72        0.00      1.04 o 
   8   3   4       14.00        8.14      1.66 o 
   9   3   4        2.07        1.51      1.21 o 
  10   3   4        3.67        6.47      2.24 o 
  11   3   4       12.83       11.29      2.23 o 
  12   3   4       31.19       29.96      3.32 o 
  13   3   4        1.39        5.36      1.63 o 
 -10   4   4        4.66        4.60      2.21 o 
  -9   4   4        6.02        5.46      2.39 o 
  -8   4   4       13.00       21.72      3.93 o 
  -7   4   4       36.86       30.50      3.74 o 
  -6   4   4        0.87        0.31      1.29 o 
  -5   4   4        3.74       14.59      3.59 o 
  -4   4   4        1.07        2.97      0.90 o 
  -3   4   4       65.92       69.27      3.28 o 
  -2   4   4      399.81      358.96     13.44 o 
  -1   4   4        1.42        1.90      0.45 o 
   0   4   4        2.36        8.08      0.63 o 
   1   4   4        8.25        9.83      0.60 o 
   2   4   4        6.21        4.00      0.78 o 
   3   4   4        6.76        6.02      0.97 o 
   4   4   4       44.05       49.21      2.23 o 
   5   4   4     1067.94     1157.65     10.95 o 
   6   4   4      282.19      323.16      6.10 o 
   7   4   4       30.09       35.61      2.32 o 
   8   4   4        0.17        2.48      1.19 o 
   9   4   4       38.90       32.34      3.50 o 
  10   4   4       17.59       19.16      2.58 o 
  11   4   4        1.68        0.00      1.16 o 
  12   4   4        0.32        0.00      2.76 o 
  13   4   4        4.48        9.44      1.99 o 
 -10   5   4        0.23        2.03      1.78 o 
  -9   5   4        4.42        4.73      2.39 o 
  -8   5   4       27.78       23.32      4.23 o 
  -7   5   4       15.15       18.78      3.62 o 
  -6   5   4        4.30        3.74      2.03 o 
  -5   5   4        4.74        6.30      1.26 o 
  -4   5   4       32.90       30.64      6.44 o 
  -3   5   4       32.05       38.34      2.02 o 
  -2   5   4       42.19       51.51      4.54 o 
  -1   5   4      270.42      292.15     10.74 o 
   0   5   4     1992.60     1979.97    125.92 o 
   1   5   4      218.81      223.19     13.19 o 
   2   5   4      559.99      603.34     35.04 o 
   3   5   4     1201.73     1247.93     74.01 o 
   4   5   4        0.08        1.81      0.87 o 
   5   5   4       40.98       34.64      2.36 o 
   6   5   4      229.64      238.58      5.40 o 
   7   5   4        6.93        2.42      1.02 o 
   8   5   4        0.06        1.17      1.06 o 
   9   5   4       17.74       14.69      2.28 o 
  10   5   4      139.98      131.20      8.65 o 
  11   5   4       17.78       19.27      2.84 o 
  12   5   4       16.21       14.61      2.88 o 
  13   5   4        0.93        4.43      1.42 o 
 -10   6   4        1.31        1.10      1.60 o 
  -9   6   4        0.05        1.17      1.53 o 
  -8   6   4        1.57        1.47      1.72 o 
  -7   6   4        7.81        6.93      2.64 o 
  -6   6   4        0.01        0.00      1.60 o 
  -5   6   4        0.29        0.33      0.93 o 
  -4   6   4        1.24        1.30      0.99 o 
  -3   6   4       12.71       14.10      1.63 o 
  -2   6   4        0.32        0.00      0.63 o 
  -1   6   4      103.42      126.03      3.53 o 
   0   6   4       18.50       18.51      2.12 o 
   1   6   4       21.85       18.19      1.58 o 
   2   6   4       13.68       19.84      1.75 o 
   3   6   4      179.56      177.89      4.34 o 
   4   6   4      535.87      570.66     41.61 o 
   5   6   4      149.03      130.64      6.04 o 
   6   6   4       28.34       30.66      2.15 o 
   7   6   4        3.30        7.26      1.54 o 
   8   6   4      148.53      129.69      4.69 o 
   9   6   4        4.44        4.29      1.81 o 
  10   6   4       24.26       35.67      3.45 o 
  11   6   4       20.39       21.92      2.97 o 
  12   6   4        5.03        6.86      1.93 o 
  13   6   4        6.77       12.70      2.34 o 
  -9   7   4        0.18        0.98      1.72 o 
  -8   7   4        2.76        4.73      2.15 o 
  -7   7   4        1.00        2.82      2.03 o 
  -6   7   4       18.97       18.90      3.68 o 
  -5   7   4        0.00        0.00      1.00 o 
  -4   7   4       77.92       68.25      7.55 o 
  -3   7   4        2.24        0.00      1.01 o 
  -2   7   4      134.16      110.11      3.62 o 
  -1   7   4      297.29      305.24      5.81 o 
   0   7   4       22.75       23.82      2.21 o 
   1   7   4      268.50      289.19     18.13 o 
   2   7   4      316.45      311.08     14.30 o 
   3   7   4      157.09      169.76      6.29 o 
   4   7   4        1.18        3.31      1.04 o 
   5   7   4       17.31       12.59      1.73 o 
   6   7   4       35.73       49.88      2.76 o 
   7   7   4        0.00        0.00      1.07 o 
   8   7   4      621.26      557.96      9.72 o 
   9   7   4      257.55      251.17     10.92 o 
  10   7   4       11.14       10.49      2.26 o 
  11   7   4       43.33       36.78      3.14 o 
  12   7   4        5.02        5.67      1.72 o 
  13   7   4        1.84        6.42      1.82 o 
  -8   8   4        3.91        3.01      1.90 o 
  -7   8   4        5.09        8.53      2.39 o 
  -6   8   4        0.34        2.82      2.09 o 
  -5   8   4        6.00        6.81      1.82 o 
  -4   8   4       41.11       31.80      2.60 o 
  -3   8   4       74.66       77.08      8.53 o 
  -2   8   4        2.07        0.73      1.01 o 
  -1   8   4        7.43       17.52      1.95 o 
   0   8   4        4.57        2.19      1.10 o 
   1   8   4      395.16      394.68     25.56 o 
   2   8   4      228.74      253.63      7.73 o 
   3   8   4       15.16       18.52      1.97 o 
   4   8   4        2.81        3.53      1.16 o 
   5   8   4        8.13       12.28      2.67 o 
   6   8   4        7.78        4.79      1.38 o 
   7   8   4       17.87       14.19      2.23 o 
   8   8   4        0.72        0.08      1.64 o 
   9   8   4       47.02       42.16      3.25 o 
  10   8   4        3.54        1.73      1.52 o 
  11   8   4        4.80        5.58      1.73 o 
  12   8   4        0.31        1.39      1.69 o 
  -7   9   4        1.28        4.48      2.15 o 
  -6   9   4        0.30        0.00      1.53 o 
  -5   9   4       10.55        8.65      2.88 o 
  -4   9   4      152.37      138.29     19.12 o 
  -3   9   4        4.50        7.18      1.68 o 
  -2   9   4       33.95       39.97      2.73 o 
  -1   9   4      114.66      111.38      4.14 o 
   0   9   4       36.38       35.23      2.54 o 
   1   9   4       13.40       16.53      2.08 o 
   2   9   4      192.30      184.39     19.76 o 
   3   9   4        0.00        0.00      0.91 o 
   4   9   4       13.21       13.06      1.96 o 
   5   9   4        3.46        9.28      1.85 o 
   6   9   4      151.00      123.87      4.71 o 
   7   9   4      298.61      293.70      8.28 o 
   8   9   4       24.97       24.18      2.89 o 
   9   9   4       56.00       49.70      3.44 o 
  10   9   4        0.41        0.00      2.33 o 
  11   9   4        0.51        0.98      1.19 o 
  12   9   4        4.02        8.06      2.15 o 
  -6  10   4        0.73        0.00      1.66 o 
  -5  10   4        0.70        2.88      1.96 o 
  -4  10   4        2.10        5.47      1.62 o 
  -3  10   4       32.30       34.34      3.65 o 
  -2  10   4       13.52       13.51      2.08 o 
  -1  10   4        1.06        1.33      1.31 o 
   0  10   4       18.11       24.41      2.58 o 
   1  10   4       87.71       81.18      4.69 o 
   2  10   4       14.70       18.32      2.25 o 
   3  10   4       24.70       23.09      4.26 o 
   4  10   4       45.00       44.80      2.97 o 
   5  10   4      208.97      193.64      8.38 o 
   6  10   4       94.81       85.95      4.10 o 
   7  10   4        0.38        0.00      1.30 o 
   8  10   4      110.13       94.43      4.59 o 
   9  10   4       10.34        9.09      2.15 o 
  10  10   4        0.07        0.00      1.35 o 
  11  10   4        0.08        2.21      1.41 o 
  -4  11   4        1.47        3.50      2.15 o 
  -3  11   4        3.19        5.52      2.27 o 
  -2  11   4       29.44       34.29      3.77 o 
  -1  11   4       49.61       50.13      3.28 o 
   0  11   4       13.21       19.63      2.56 o 
   1  11   4       45.04       38.26      2.84 o 
   2  11   4        2.39        3.46      1.55 o 
   3  11   4        0.64        0.00      1.00 o 
   4  11   4       25.88       29.87      2.99 o 
   5  11   4        1.48        0.29      1.53 o 
   6  11   4      240.78      232.03      9.94 o 
   7  11   4        1.66        2.10      1.59 o 
   8  11   4        1.48        3.20      1.56 o 
   9  11   4        1.84        2.72      2.73 o 
  10  11   4        3.70        5.68      1.83 o 
  11  11   4        0.26        2.47      1.28 o 
  -4  12   4        2.82        8.22      2.70 o 
  -3  12   4        1.71        5.71      2.45 o 
  -2  12   4        1.41        6.63      2.76 o 
  -1  12   4       14.72       16.38      3.68 o 
   0  12   4       26.67       30.13      4.66 o 
   1  12   4        6.32        5.15      2.58 o 
   2  12   4        1.13        2.43      1.55 o 
   3  12   4       95.43       91.64     14.08 o 
   4  12   4        0.22        0.31      1.47 o 
   5  12   4      118.57      107.45      4.87 o 
   6  12   4        5.09       12.06      2.38 o 
   7  12   4        0.00        0.43      1.39 o 
   8  12   4        3.61        6.93      1.95 o 
   9  12   4        4.06        6.68      2.67 o 
  10  12   4        2.69        2.67      1.34 o 
  -3  13   4        4.09        5.46      2.45 o 
  -2  13   4        0.57        5.40      2.64 o 
  -1  13   4        1.17        3.62      2.33 o 
   0  13   4       18.39       24.06      4.42 o 
   1  13   4       41.04       37.92      5.22 o 
   2  13   4        4.75        8.84      2.95 o 
   3  13   4       35.42       39.64      5.40 o 
   4  13   4        5.78        6.75      2.33 o 
   5  13   4        0.05        3.87      2.45 o 
   6  13   4        1.55        2.71      1.75 o 
   7  13   4        3.65        4.49      1.60 o 
   8  13   4        0.44        2.88      1.54 o 
   9  13   4        4.29        3.85      1.60 o 
   0  14   4       23.00       32.77      4.91 o 
   1  14   4        5.55        9.88      3.07 o 
   2  14   4        3.57        5.15      2.33 o 
   3  14   4        4.54        9.27      3.01 o 
   4  14   4        1.64        2.58      2.09 o 
   5  14   4        3.33        5.15      2.27 o 
   6  14   4        1.78        1.60      2.03 o 
   7  14   4        0.13        0.68      1.84 o 
  -2 -13   5        3.89        7.67      2.88 o 
  -1 -13   5       20.17       22.03      4.91 o 
  -6 -12   5        0.67        2.95      2.27 o 
  -5 -12   5        0.19        1.53      2.45 o 
  -4 -12   5        2.26        1.47      2.15 o 
  -3 -12   5        2.15        6.32      2.82 o 
  -2 -12   5        0.01        2.09      2.27 o 
  -1 -12   5        0.44        0.00      2.21 o 
   0 -12   5       15.31       22.83      4.73 o 
   1 -12   5        8.83        7.55      3.38 o 
   2 -12   5       15.91       20.99      4.97 o 
   3 -12   5        1.27        3.68      2.76 o 
  -7 -11   5        1.75        3.31      2.15 o 
  -6 -11   5        1.64        9.27      3.07 o 
  -5 -11   5        0.01        2.82      2.21 o 
  -4 -11   5        0.01        0.00      2.03 o 
  -3 -11   5       24.84       25.90      4.60 o 
  -2 -11   5       15.83       23.20      4.42 o 
  -1 -11   5        9.43        7.92      2.95 o 
   0 -11   5        0.95        2.45      2.82 o 
   1 -11   5        1.29        0.92      2.58 o 
   2 -11   5        1.22        1.35      2.70 o 
   3 -11   5        0.02        0.00      2.21 o 
   4 -11   5        0.37        0.00      2.03 o 
   5 -11   5        1.27        3.74      2.39 o 
  -7 -10   5        1.56       10.98      2.95 o 
  -6 -10   5        7.68       10.00      3.01 o 
  -5 -10   5        4.36        7.49      2.70 o 
  -4 -10   5        4.34        6.01      2.58 o 
  -3 -10   5        3.56        4.66      2.58 o 
  -2 -10   5        4.84        6.81      2.88 o 
  -1 -10   5        0.39        0.68      1.96 o 
   0 -10   5       22.72       28.54      4.54 o 
   1 -10   5        0.55        3.93      2.58 o 
   2 -10   5       20.26       21.29      4.42 o 
   3 -10   5        1.20        0.00      1.90 o 
   4 -10   5       17.76       17.18      4.05 o 
   5 -10   5        0.24        0.00      1.96 o 
   6 -10   5        1.00        1.66      1.96 o 
  -7  -9   5        0.58        2.82      1.84 o 
  -6  -9   5        5.60        7.61      2.52 o 
  -5  -9   5        0.70        0.00      1.72 o 
  -4  -9   5       20.63       23.99      3.93 o 
  -3  -9   5        4.17        2.52      2.27 o 
  -2  -9   5        4.01        7.18      2.70 o 
  -1  -9   5       26.91       36.14      4.66 o 
   0  -9   5        6.84       10.43      3.13 o 
   1  -9   5        0.06        0.37      2.03 o 
   2  -9   5       14.34       14.91      3.62 o 
   3  -9   5        4.28        3.44      2.70 o 
   4  -9   5       15.53       16.81      3.99 o 
   5  -9   5        0.27        2.95      2.39 o 
   6  -9   5        4.15        3.62      2.70 o 
   7  -9   5        7.34       12.40      3.44 o 
 -10  -8   5        0.32        4.97      2.15 o 
  -7  -8   5        3.87        4.54      2.21 o 
  -6  -8   5        4.19        5.52      2.09 o 
  -5  -8   5       41.11       38.72      3.87 o 
  -4  -8   5       89.74       77.63      5.15 o 
  -3  -8   5       32.83       31.36      3.56 o 
  -2  -8   5       37.14       47.93      4.30 o 
  -1  -8   5        3.21        2.52      1.90 o 
   0  -8   5        2.86        3.62      2.03 o 
   1  -8   5       18.34       19.39      3.50 o 
   2  -8   5      146.21      128.32      7.12 o 
   3  -8   5        0.57        0.92      2.09 o 
   4  -8   5       92.67       79.71      6.08 o 
   5  -8   5       13.00       15.10      3.62 o 
   6  -8   5       23.62       19.02      4.17 o 
   7  -8   5       16.26       26.08      4.54 o 
   8  -8   5        0.77        7.06      2.52 o 
 -10  -7   5       24.42       29.32      2.76 o 
  -9  -7   5       42.63       51.30      4.48 o 
  -8  -7   5        0.00        3.42      1.26 o 
  -7  -7   5       19.54       20.09      2.30 o 
  -6  -7   5        0.42        1.07      2.36 o 
  -5  -7   5        3.58        8.10      2.33 o 
  -4  -7   5      103.87       86.53      5.09 o 
  -3  -7   5       19.59       20.37      3.07 o 
  -2  -7   5       43.40       34.36      3.44 o 
  -1  -7   5        2.31        1.35      1.53 o 
   0  -7   5       11.60       22.89      3.44 o 
   1  -7   5       47.82       40.99      3.93 o 
   2  -7   5       43.33       34.18      3.80 o 
   3  -7   5        1.18        3.68      2.27 o 
   4  -7   5       65.65       53.39      4.85 o 
   5  -7   5        2.47        3.38      2.33 o 
   6  -7   5        0.11        3.93      2.33 o 
   7  -7   5        6.96        7.36      2.82 o 
   8  -7   5        4.11        9.57      3.19 o 
   9  -7   5       22.65       23.56      4.60 o 
 -11  -6   5        3.77        6.09      1.73 o 
 -10  -6   5       14.42       22.41      2.88 o 
  -9  -6   5       24.74       34.30      3.87 o 
  -8  -6   5       15.07       21.46      2.49 o 
  -7  -6   5        0.01        0.00      0.94 o 
  -6  -6   5        4.02        3.57      1.26 o 
  -5  -6   5       55.93       52.67      2.60 o 
  -4  -6   5        4.49       10.90      3.71 o 
  -3  -6   5      161.77      151.74      3.62 o 
  -2  -6   5       13.37       12.70      2.39 o 
  -1  -6   5        0.16        0.49      1.23 o 
   0  -6   5      628.99      656.68     12.70 o 
   1  -6   5       11.16       18.10      2.95 o 
   2  -6   5       54.53       53.14      4.17 o 
   3  -6   5       98.12      110.58      6.08 o 
   4  -6   5        4.25        2.15      1.96 o 
   5  -6   5      165.09      178.39      8.04 o 
   6  -6   5       21.88       21.85      3.99 o 
   7  -6   5       21.16       26.14      4.42 o 
   8  -6   5        6.32       14.54      3.80 o 
   9  -6   5        5.82        7.12      3.31 o 
  10  -6   5        2.04        9.63      3.01 o 
 -11  -5   5        1.54        5.78      1.72 o 
 -10  -5   5        0.11        0.57      1.50 o 
  -9  -5   5       14.83       15.64      2.59 o 
  -8  -5   5       13.73       12.79      2.61 o 
  -7  -5   5       98.12       99.49      3.97 o 
  -6  -5   5        6.75        9.99      1.86 o 
  -5  -5   5      646.65      635.02     14.05 o 
  -4  -5   5       68.75       67.90      3.01 o 
  -3  -5   5       91.22      111.32      3.04 o 
  -2  -5   5       13.58       16.11      1.66 o 
  -1  -5   5      403.91      457.70      5.71 o 
   0  -5   5     2313.10     2370.39     22.34 o 
   1  -5   5      418.03      453.80     10.25 o 
   2  -5   5      111.14      131.14      5.95 o 
   3  -5   5        2.18        1.10      1.72 o 
   4  -5   5      147.24      166.67      7.18 o 
   5  -5   5       16.56       17.73      3.31 o 
   6  -5   5       29.66       30.25      4.11 o 
   7  -5   5        0.18        2.21      2.09 o 
   8  -5   5       79.57       76.52      5.83 o 
   9  -5   5        7.18       20.74      4.36 o 
  10  -5   5        0.48        7.98      2.45 o 
  11  -5   5       14.52       20.01      4.23 o 
 -11  -4   5        5.38        7.45      1.93 o 
 -10  -4   5        3.85        4.97      1.65 o 
  -9  -4   5        0.42        3.06      1.58 o 
  -8  -4   5       45.23       42.78      3.10 o 
  -7  -4   5       62.58       51.76      2.83 o 
  -6  -4   5        6.56        9.29      1.18 o 
  -5  -4   5       54.70       52.03      3.07 o 
  -4  -4   5       48.77       40.37      1.64 o 
  -3  -4   5      141.65      166.02      6.04 o 
  -2  -4   5      475.24      473.51      7.00 o 
  -1  -4   5        1.05        4.03      0.70 o 
   0  -4   5     2205.05     2411.81     20.68 o 
   1  -4   5      568.24      666.93     11.35 o 
   2  -4   5     2342.86     2614.68     23.44 o 
   3  -4   5       25.04       28.97      2.98 o 
   4  -4   5        7.73        8.74      1.09 o 
   5  -4   5      523.77      516.98     39.46 o 
   6  -4   5       12.46       16.66      1.99 o 
   7  -4   5       25.88       28.72      2.98 o 
   8  -4   5        2.16        0.00      1.96 o 
   9  -4   5       72.30       73.46      5.83 o 
  10  -4   5        1.37        2.95      2.15 o 
  11  -4   5        0.07        7.24      2.70 o 
 -11  -3   5        0.09        4.85      2.33 o 
 -10  -3   5        0.00        1.01      1.47 o 
  -9  -3   5       21.80       32.30      3.30 o 
  -8  -3   5       16.85       17.75      1.89 o 
  -7  -3   5       17.42       23.65      2.18 o 
  -6  -3   5      180.81      156.08      3.56 o 
  -5  -3   5      220.19      237.71      4.13 o 
  -4  -3   5       77.86       72.64      2.05 o 
  -3  -3   5      299.73      330.23     13.62 o 
  -2  -3   5      714.50      706.84     30.99 o 
  -1  -3   5        9.23       11.72      0.99 o 
   0  -3   5      671.72      727.39     58.21 o 
   1  -3   5        7.53       14.97      2.09 o 
   2  -3   5       18.28       21.37      0.86 o 
   3  -3   5       32.34       42.34      3.44 o 
   4  -3   5       21.28       24.79      2.76 o 
   5  -3   5       14.22       17.84      1.54 o 
   6  -3   5       30.69       23.89      2.39 o 
   7  -3   5       65.32       52.18      2.76 o 
   8  -3   5       54.23       48.49      5.00 o 
   9  -3   5       36.46       45.88      5.80 o 
  10  -3   5        6.20        6.16      1.71 o 
  11  -3   5        0.10        1.80      1.84 o 
  12  -3   5        1.79        3.93      2.09 o 
 -11  -2   5        6.97       10.55      2.95 o 
 -10  -2   5        0.00        0.00      1.22 o 
  -9  -2   5       20.31       18.63      2.72 o 
  -8  -2   5       23.19       29.56      3.02 o 
  -7  -2   5       60.46       63.89      3.07 o 
  -6  -2   5       47.07       46.33      2.51 o 
  -5  -2   5        1.46        2.25      0.56 o 
  -4  -2   5      228.40      204.05      5.44 o 
  -3  -2   5     1193.84     1176.19     26.32 o 
  -2  -2   5        1.77        7.23      0.75 o 
  -1  -2   5      561.37      645.05     35.79 o 
   0  -2   5      620.18      584.97     32.71 o 
   1  -2   5       41.27       55.95      3.35 o 
   2  -2   5       28.01       43.91      1.43 o 
   3  -2   5        9.68        8.91      0.83 o 
   4  -2   5      123.79       95.71      8.65 o 
   5  -2   5       97.61       79.42      4.96 o 
   6  -2   5      222.60      208.35     10.53 o 
   7  -2   5       23.03       19.47      2.12 o 
   8  -2   5       21.66       19.56      2.25 o 
   9  -2   5       93.00       57.62      9.76 o 
  10  -2   5       30.43       31.36      4.23 o 
  11  -2   5       18.21       21.35      2.72 o 
  12  -2   5        4.49        5.74      2.70 o 
 -11  -1   5       11.95       14.97      3.68 o 
 -10  -1   5        0.01        2.45      2.09 o 
  -9  -1   5        0.41        4.29      1.96 o 
  -8  -1   5       74.40       81.49      4.14 o 
  -7  -1   5        9.26       10.04      1.44 o 
  -6  -1   5      648.01      636.16     42.34 o 
  -5  -1   5      119.47      116.99      3.68 o 
  -4  -1   5      554.56      546.15      5.67 o 
  -3  -1   5      186.68      221.22      5.86 o 
  -2  -1   5       15.26       17.56      1.22 o 
  -1  -1   5      711.09      716.25     43.75 o 
   0  -1   5      218.64      197.52     11.13 o 
   1  -1   5     2002.08     2082.32    128.40 o 
   2  -1   5      257.40      315.74     15.10 o 
   3  -1   5      867.49      866.80     46.94 o 
   4  -1   5       29.81       45.18      2.23 o 
   5  -1   5       11.01        4.62      1.50 o 
   6  -1   5      533.41      497.48     18.51 o 
   7  -1   5       54.17       67.61      3.08 o 
   8  -1   5        0.98        0.00      1.47 o 
   9  -1   5       58.23       41.54      3.80 o 
  10  -1   5       60.73       63.95      9.42 o 
  11  -1   5        6.23       12.50      2.35 o 
  12  -1   5        5.00        9.73      2.02 o 
 -11   0   5        6.02       15.96      3.68 o 
 -10   0   5        4.60        3.74      2.15 o 
  -9   0   5        1.56        0.00      1.60 o 
  -8   0   5       40.84       50.83      3.36 o 
  -7   0   5      288.06      273.13     18.76 o 
  -6   0   5        7.07        6.73      1.21 o 
  -5   0   5      234.17      204.67     20.16 o 
  -4   0   5        1.14        1.76      0.83 o 
  -3   0   5      404.82      448.96      6.20 o 
  -2   0   5      263.96      256.45      4.40 o 
  -1   0   5      420.30      455.44      8.93 o 
   0   0   5      408.34      432.09     17.59 o 
   1   0   5     1105.19     1172.71     56.89 o 
   2   0   5     1522.39     1682.26     63.52 o 
   3   0   5       24.39       14.49      0.86 o 
   4   0   5      420.77      392.02     15.88 o 
   5   0   5        7.20        4.50      0.60 o 
   6   0   5      128.84      121.85      3.55 o 
   7   0   5       87.41      110.16      5.65 o 
   8   0   5      119.43       88.57      3.69 o 
   9   0   5       96.71       73.95      3.72 o 
  10   0   5       80.86       88.22      4.29 o 
  11   0   5        4.77       11.55      4.08 o 
  12   0   5        6.58        6.17      1.86 o 
  13   0   5        0.37        2.97      1.41 o 
 -11   1   5        0.11        3.19      1.78 o 
 -10   1   5        9.95        5.89      2.39 o 
  -9   1   5        1.06        0.00      1.84 o 
  -8   1   5      166.66      129.97      7.24 o 
  -7   1   5      126.80      137.18      6.95 o 
  -6   1   5       10.76        9.20      1.31 o 
  -5   1   5       66.16       61.40      3.26 o 
  -4   1   5      121.19      119.10      4.68 o 
  -3   1   5      233.19      252.37     17.40 o 
  -2   1   5     1436.75     1546.55     54.80 o 
  -1   1   5      289.59      271.39      4.73 o 
   0   1   5      884.05      987.86     19.92 o 
   1   1   5      981.28     1144.91     18.61 o 
   3   1   5      351.33      394.03      7.77 o 
   4   1   5       63.00       44.48      2.69 o 
   5   1   5       80.20       68.76      4.68 o 
   6   1   5        2.96        0.24      0.81 o 
   7   1   5       69.51       74.26      3.16 o 
   8   1   5       58.83       42.41      2.64 o 
   9   1   5       56.21       37.67      2.84 o 
  10   1   5        3.69        0.00      1.20 o 
  11   1   5       98.57      112.24      8.84 o 
  12   1   5        4.43        2.18      1.26 o 
  13   1   5       21.63       33.83      3.20 o 
 -11   2   5        2.79        4.91      2.45 o 
 -10   2   5       10.48       11.60      3.13 o 
  -9   2   5       52.59       41.54      4.54 o 
  -8   2   5       47.66       33.57      4.66 o 
  -7   2   5      363.45      360.10     32.37 o 
  -6   2   5        2.27        2.29      0.90 o 
  -5   2   5        9.88        9.72      1.29 o 
  -4   2   5      324.37      340.08     13.67 o 
  -3   2   5      226.05      282.84     13.41 o 
  -2   2   5       28.19       20.70      2.85 o 
  -1   2   5       86.72      106.58      2.86 o 
   0   2   5     2233.83     2430.35    127.27 o 
   1   2   5        0.66        0.71      0.32 o 
   2   2   5      103.14      103.26      3.12 o 
   3   2   5       19.41       11.51      0.80 o 
   4   2   5      642.37      760.06     41.36 o 
   5   2   5        0.71        2.16      0.80 o 
   6   2   5     1506.53     1699.76     13.62 o 
   7   2   5       65.18       45.57      2.57 o 
   8   2   5       29.09       25.22      3.50 o 
   9   2   5        0.81        3.27      1.41 o 
  10   2   5        4.58        6.22      1.82 o 
  11   2   5       47.96       52.41      4.69 o 
  12   2   5       36.03       30.49      5.03 o 
  13   2   5        1.44        2.63      1.43 o 
 -11   3   5        0.52        1.23      1.47 o 
 -10   3   5        1.17        2.03      2.09 o 
  -9   3   5        2.34        4.54      1.96 o 
  -8   3   5       12.43       11.05      3.19 o 
  -7   3   5       75.73       57.38      4.91 o 
  -6   3   5        5.24        3.07      1.72 o 
  -5   3   5       90.12       82.58      3.45 o 
  -4   3   5       40.95       51.64      3.21 o 
  -3   3   5      308.70      353.98     21.41 o 
  -2   3   5       71.98       75.91      2.02 o 
  -1   3   5      306.03      276.45      7.61 o 
   0   3   5       37.88       50.60      2.54 o 
   1   3   5      441.07      391.90     19.71 o 
   2   3   5     1004.47     1154.65     46.80 o 
   3   3   5       17.74       19.25      1.28 o 
   4   3   5        2.45        2.15      0.74 o 
   5   3   5        0.01        0.18      0.65 o 
   6   3   5      467.19      425.15      6.96 o 
   7   3   5       59.37       64.13      2.99 o 
   8   3   5       32.16       27.88      2.21 o 
   9   3   5        0.93        0.00      1.50 o 
  10   3   5       25.12       29.64      4.30 o 
  11   3   5        5.07        0.91      3.41 o 
  12   3   5        0.26        4.17      1.47 o 
  13   3   5       13.32       26.24      3.32 o 
 -10   4   5        6.72        7.06      2.58 o 
  -9   4   5       12.23        7.92      2.82 o 
  -8   4   5       62.73       46.02      4.66 o 
  -7   4   5        0.00        0.74      1.72 o 
  -6   4   5        5.93        3.19      1.78 o 
  -5   4   5        0.06        0.31      1.41 o 
  -4   4   5       30.90       30.06      3.84 o 
  -3   4   5      296.26      332.91     21.51 o 
  -2   4   5        4.94        6.67      1.01 o 
  -1   4   5      561.68      578.71      6.41 o 
   0   4   5        2.65        6.82      0.91 o 
   1   4   5       65.50       52.89      2.64 o 
   2   4   5        1.50        0.64      0.89 o 
   3   4   5      794.80      863.89     33.44 o 
   4   4   5     2065.97     2324.87     75.30 o 
   5   4   5      217.18      214.30      4.75 o 
   6   4   5       44.22       46.78      8.99 o 
   7   4   5       16.04       16.69      1.97 o 
   8   4   5        0.51        0.00      0.89 o 
   9   4   5       36.52       31.38      2.58 o 
  10   4   5       51.25       45.01      5.31 o 
  11   4   5       17.89       22.26      4.79 o 
  12   4   5        0.57        1.69      2.61 o 
  13   4   5        1.70        3.85      1.63 o 
 -10   5   5        0.34        4.91      1.90 o 
  -9   5   5        8.45       15.46      3.50 o 
  -8   5   5        0.86        0.00      1.53 o 
  -7   5   5        9.40       10.31      2.95 o 
  -6   5   5        0.02        0.43      1.66 o 
  -5   5   5        0.26        0.86      1.41 o 
  -4   5   5        8.80        9.14      1.31 o 
  -3   5   5        3.15        1.91      0.83 o 
  -2   5   5      334.43      298.02      5.03 o 
  -1   5   5        1.69        4.99      0.96 o 
   0   5   5      722.14      778.35     24.94 o 
   1   5   5      462.65      524.09     23.08 o 
   2   5   5     1658.36     1735.16    126.35 o 
   3   5   5       10.67       12.06      1.50 o 
   4   5   5      127.57      160.69     11.41 o 
   5   5   5        2.62        3.72      1.06 o 
   6   5   5        9.47       10.64      1.60 o 
   7   5   5      174.15      145.39      4.53 o 
   8   5   5      119.01      115.90      4.38 o 
   9   5   5        7.61        6.51      1.73 o 
  10   5   5       87.86       79.38      9.79 o 
  11   5   5      149.01      138.48      5.66 o 
  12   5   5        1.38        2.52      1.43 o 
  13   5   5        0.19        3.15      1.50 o 
  -9   6   5        3.55        8.28      2.76 o 
  -8   6   5        3.61        5.34      2.45 o 
  -7   6   5        0.03        1.84      1.90 o 
  -6   6   5       77.05       59.46      5.03 o 
  -5   6   5       25.01       30.99      4.05 o 
  -4   6   5        7.77        9.27      1.56 o 
  -3   6   5        1.26        5.55      1.26 o 
  -2   6   5      156.23      156.23      6.29 o 
  -1   6   5       27.74       19.82      1.66 o 
   0   6   5      127.96      152.28     11.78 o 
   1   6   5      349.82      360.17     25.10 o 
   2   6   5        3.62        4.80      1.21 o 
   3   6   5      405.06      455.82     31.05 o 
   4   6   5      204.31      224.34      9.88 o 
   5   6   5        9.18       10.42      1.58 o 
   6   6   5       49.55       41.28      2.47 o 
   7   6   5        0.27        0.00      0.87 o 
   8   6   5        1.44        3.28      1.37 o 
   9   6   5      202.55      197.25      9.36 o 
  10   6   5      202.08      161.14      5.92 o 
  11   6   5       37.62       36.86      5.71 o 
  12   6   5        1.79        3.21      1.47 o 
  13   6   5        0.83        1.50      1.21 o 
  -9   7   5        1.33        2.82      1.96 o 
  -8   7   5        0.10        3.74      2.03 o 
  -7   7   5        0.32        2.88      2.03 o 
  -6   7   5       12.11       10.37      3.13 o 
  -5   7   5       63.28       44.86      4.42 o 
  -4   7   5       16.41       21.42      2.15 o 
  -3   7   5      148.90      125.50     16.48 o 
  -2   7   5        2.29        2.27      1.02 o 
  -1   7   5       14.27       16.80      1.81 o 
   0   7   5       16.50       20.64      1.86 o 
   1   7   5        3.35        3.47      1.56 o 
   2   7   5      437.90      491.41     28.72 o 
   3   7   5      468.06      472.68     46.27 o 
   4   7   5        0.67        0.33      0.73 o 
   5   7   5        0.84        2.37      0.97 o 
   6   7   5      113.85      127.44      4.36 o 
   7   7   5       12.09       19.42      2.34 o 
   8   7   5        2.91        4.04      1.76 o 
   9   7   5      118.72       99.72      4.82 o 
  10   7   5        1.99        1.47      1.48 o 
  11   7   5       12.24       10.61      2.30 o 
  12   7   5        2.00        2.42      1.47 o 
  13   7   5        1.51        2.21      1.47 o 
  -8   8   5        0.35        4.42      2.09 o 
  -7   8   5        0.57        1.35      1.78 o 
  -6   8   5        8.00        4.66      2.39 o 
  -5   8   5       48.92       43.51      4.54 o 
  -4   8   5        3.47        1.41      1.18 o 
  -3   8   5       87.36       93.26      8.44 o 
  -2   8   5        1.30        0.00      0.96 o 
  -1   8   5      175.50      144.83      7.12 o 
   0   8   5       14.62       10.72      1.81 o 
   1   8   5      131.21      134.16      8.53 o 
   2   8   5       65.68       77.05      8.53 o 
   3   8   5      107.88       95.63      8.74 o 
   4   8   5      107.19      102.23      3.86 o 
   5   8   5      236.75      241.51      8.74 o 
   6   8   5       75.28       70.62      6.29 o 
   7   8   5        5.49        5.62      1.77 o 
   8   8   5      493.61      520.75      9.91 o 
   9   8   5        0.03        0.26      1.45 o 
  10   8   5       76.26       68.27      4.14 o 
  11   8   5        5.57        7.44      2.10 o 
  12   8   5        1.51        1.37      1.66 o 
  -7   9   5        0.26        1.84      1.90 o 
  -6   9   5        0.21        2.21      1.72 o 
  -5   9   5        8.62       11.66      3.07 o 
  -4   9   5        2.30        4.85      2.27 o 
  -3   9   5      133.27      125.59     12.76 o 
  -2   9   5        6.28       10.87      1.90 o 
  -1   9   5       72.70       78.96      4.05 o 
   0   9   5      382.16      400.07     11.14 o 
   1   9   5      232.01      208.27      5.55 o 
   2   9   5      200.32      192.66     10.71 o 
   3   9   5       17.62       19.05      2.23 o 
   4   9   5        2.90        1.67      1.21 o 
   5   9   5        9.44       10.44      2.02 o 
   6   9   5       24.71       19.31      2.56 o 
   7   9   5       11.86        7.43      2.01 o 
   8   9   5        0.97        0.75      1.99 o 
   9   9   5        0.01        1.14      1.50 o 
  10   9   5       15.04       17.40      2.76 o 
  11   9   5        0.08        2.31      1.50 o 
  12   9   5        5.13        8.79      2.52 o 
  -6  10   5        4.32        6.20      2.27 o 
  -5  10   5        9.57       13.32      3.19 o 
  -4  10   5        0.19        0.00      1.47 o 
  -3  10   5        0.51        0.81      2.24 o 
  -2  10   5        7.20       13.83      2.45 o 
  -1  10   5       23.71       30.59      2.90 o 
   0  10   5      179.94      155.72      5.19 o 
   1  10   5       38.01       39.53      3.31 o 
   2  10   5        1.66        4.42      1.56 o 
   3  10   5        0.61        1.47      1.78 o 
   4  10   5      138.23      121.94      4.71 o 
   5  10   5       52.35       51.85      3.38 o 
   6  10   5      261.73      250.99      6.89 o 
   7  10   5        0.36        1.43      1.52 o 
   8  10   5        9.23       11.76      2.36 o 
   9  10   5        4.58        2.59      1.43 o 
  10  10   5        3.70        5.64      1.94 o 
  11  10   5        0.07        0.69      2.64 o 
  -4  11   5        0.61        1.84      1.90 o 
  -3  11   5        1.26        2.27      2.15 o 
  -2  11   5        3.63        4.73      1.69 o 
  -1  11   5       29.96       29.21      3.02 o 
   0  11   5       33.00       30.88      3.01 o 
   1  11   5        1.96        3.00      1.78 o 
   2  11   5       40.18       36.33      2.82 o 
   3  11   5       39.83       33.83      3.19 o 
   4  11   5        0.94        0.00      2.09 o 
   5  11   5       30.22       33.97      3.34 o 
   6  11   5       64.01       65.50      4.01 o 
   7  11   5       81.26       59.10      3.78 o 
   8  11   5        9.98        8.90      2.12 o 
   9  11   5        7.78       17.47      2.76 o 
  10  11   5        2.13        3.97      4.33 o 
  11  11   5        1.01        2.63      1.52 o 
  -3  12   5        1.36        0.49      1.78 o 
  -2  12   5        0.02        0.80      1.60 o 
  -1  12   5        5.91        4.93      1.71 o 
   0  12   5       20.10       31.97      3.19 o 
   1  12   5       16.07       14.02      2.51 o 
   2  12   5       11.71       16.87      2.58 o 
   3  12   5        1.66        1.28      1.64 o 
   4  12   5      129.34      116.88      5.08 o 
   5  12   5        0.12        0.25      2.39 o 
   6  12   5       86.34       86.59      4.53 o 
   7  12   5       22.52       23.57      3.06 o 
   8  12   5        0.07        3.12      1.49 o 
   9  12   5        1.47        4.36      1.56 o 
  10  12   5        0.14        0.81      1.34 o 
  -2  13   5        1.42        3.87      2.15 o 
  -1  13   5        1.79        4.30      2.33 o 
   0  13   5        0.03        3.68      2.45 o 
   1  13   5        0.32        2.82      2.27 o 
   2  13   5       31.08       35.47      5.15 o 
   3  13   5        0.52        1.29      2.09 o 
   4  13   5        6.52       12.06      3.44 o 
   5  13   5        8.96       10.76      2.34 o 
   6  13   5        0.38        0.98      1.84 o 
   7  13   5        0.31        1.58      1.28 o 
   8  13   5        0.72        0.81      1.47 o 
   9  13   5        2.69        3.18      1.40 o 
   0  14   5        3.25        8.84      2.82 o 
   1  14   5       15.68       22.52      4.17 o 
   2  14   5       12.62       17.86      3.74 o 
   3  14   5        3.36        9.39      3.01 o 
   4  14   5        2.21        9.02      2.64 o 
   5  14   5        0.11        0.55      1.60 o 
   6  14   5        3.25        1.47      1.96 o 
   7  14   5        0.77        0.80      1.72 o 
  -5 -12   6        0.27        2.03      2.39 o 
  -4 -12   6        1.28        5.65      2.70 o 
  -3 -12   6        8.14       16.75      4.11 o 
  -2 -12   6        4.04        5.89      2.88 o 
  -1 -12   6       12.73       13.38      3.74 o 
   0 -12   6        0.16        3.56      2.64 o 
   1 -12   6       12.59       11.35      4.11 o 
   2 -12   6        1.95        3.19      2.64 o 
  -6 -11   6        2.17       10.06      2.95 o 
  -5 -11   6        7.66        5.89      2.76 o 
  -4 -11   6        2.65        6.50      2.64 o 
  -3 -11   6        6.25       17.80      3.74 o 
  -2 -11   6        2.53        8.16      3.01 o 
  -1 -11   6        0.94        7.06      3.07 o 
   0 -11   6       35.14       32.95      5.15 o 
   1 -11   6       10.36       12.64      3.99 o 
   2 -11   6        5.50        3.80      3.13 o 
   3 -11   6        0.03        1.10      2.88 o 
   4 -11   6        0.34        1.60      2.82 o 
  -6 -10   6        3.71        6.38      2.39 o 
  -5 -10   6        2.83        9.70      2.88 o 
  -4 -10   6        0.00        2.58      1.96 o 
  -3 -10   6       22.78       25.04      4.23 o 
  -2 -10   6        1.53        0.00      2.03 o 
  -1 -10   6        8.60       12.33      3.56 o 
   0 -10   6        0.00        0.00      2.45 o 
   1 -10   6       39.03       41.79      5.58 o 
   2 -10   6        0.10        0.00      2.03 o 
   3 -10   6        1.10        0.00      2.21 o 
   4 -10   6        1.77        4.11      2.95 o 
   5 -10   6        5.46       20.99      4.42 o 
   6 -10   6        0.14        4.48      2.15 o 
  -8  -9   6        2.22        4.30      1.96 o 
  -6  -9   6        8.55       14.42      3.25 o 
  -5  -9   6        0.13        2.39      1.78 o 
  -4  -9   6        1.69        3.56      2.45 o 
  -3  -9   6       19.01       12.64      3.13 o 
  -2  -9   6      176.70      193.06      8.71 o 
  -1  -9   6       18.72       20.19      3.87 o 
   0  -9   6       64.60       60.08      5.40 o 
   1  -9   6       11.65       13.68      3.56 o 
   2  -9   6        1.48        5.77      2.82 o 
   3  -9   6        0.01        0.00      2.33 o 
   4  -9   6        3.77        1.60      2.76 o 
   5  -9   6        0.02        2.27      2.21 o 
   6  -9   6        2.32        0.00      1.78 o 
   7  -9   6        0.03        0.25      1.84 o 
  -8  -8   6        0.32        1.90      1.78 o 
  -6  -8   6        0.56        1.90      1.66 o 
  -5  -8   6       13.28       24.91      3.56 o 
  -4  -8   6      105.35       90.15      5.65 o 
  -3  -8   6        0.02        3.07      2.21 o 
  -2  -8   6       39.78       40.13      4.11 o 
  -1  -8   6       59.14       54.25      4.66 o 
   0  -8   6        0.11        0.31      1.78 o 
   1  -8   6        2.14        1.78      2.09 o 
   2  -8   6        1.66        0.18      1.84 o 
   3  -8   6        0.29        0.98      2.15 o 
   4  -8   6        4.87       11.54      3.44 o 
   5  -8   6       22.58       18.16      4.05 o 
   6  -8   6        0.01        2.03      2.27 o 
   7  -8   6       13.34       15.34      3.87 o 
   8  -8   6        0.17        7.30      2.52 o 
 -10  -7   6        3.32        5.90      1.67 o 
  -9  -7   6        9.21       16.08      3.25 o 
  -8  -7   6        2.76        4.91      2.03 o 
  -7  -7   6        0.71        0.86      1.41 o 
  -6  -7   6       11.81       13.87      2.95 o 
  -5  -7   6        6.28       10.74      2.58 o 
  -4  -7   6       29.59       26.39      3.19 o 
  -3  -7   6       37.46       26.51      3.19 o 
  -2  -7   6       80.44       73.88      4.79 o 
  -1  -7   6        1.17        1.10      1.72 o 
   0  -7   6        1.09        3.07      1.90 o 
   1  -7   6        1.25        2.88      2.21 o 
   2  -7   6       19.74       16.32      3.25 o 
   3  -7   6      117.17      103.59      6.32 o 
   4  -7   6       41.37       39.77      4.60 o 
   5  -7   6        0.74        2.95      2.52 o 
   6  -7   6        6.01        5.83      2.70 o 
   7  -7   6        9.36       17.73      4.23 o 
   8  -7   6        0.50        3.62      2.39 o 
   9  -7   6        1.79        7.73      2.52 o 
 -10  -6   6        6.95       13.30      2.22 o 
  -9  -6   6       23.21       26.82      4.17 o 
  -8  -6   6        0.04        1.06      1.01 o 
  -7  -6   6       74.28       65.37      8.16 o 
  -6  -6   6        3.78        2.73      1.20 o 
  -5  -6   6       71.87       65.17      2.95 o 
  -4  -6   6      571.50      562.48     11.66 o 
  -3  -6   6        7.12       11.48      2.39 o 
  -2  -6   6        2.86        0.18      1.29 o 
  -1  -6   6       21.39       24.36      2.95 o 
   0  -6   6       11.38       24.61      3.25 o 
   1  -6   6      153.24      137.21      6.38 o 
   2  -6   6        7.14        9.27      2.70 o 
   3  -6   6       44.12       30.44      3.62 o 
   4  -6   6        0.07        0.00      1.47 o 
   5  -6   6       18.67       22.52      4.05 o 
   6  -6   6      121.35      110.64      6.87 o 
   7  -6   6       13.56        8.84      2.95 o 
   8  -6   6        0.12        3.74      2.64 o 
   9  -6   6       31.50       36.02      5.46 o 
  10  -6   6        5.99       11.23      3.31 o 
 -11  -5   6        0.32        3.41      1.27 o 
 -10  -5   6        3.55        8.32      1.89 o 
  -9  -5   6       10.00       15.65      3.38 o 
  -8  -5   6       10.43       16.11      2.27 o 
  -7  -5   6        1.50        3.07      1.21 o 
  -6  -5   6      214.24      192.64     18.44 o 
  -5  -5   6        0.16        1.85      0.76 o 
  -4  -5   6       44.84       32.25      1.94 o 
  -3  -5   6      169.81      164.72      5.06 o 
  -2  -5   6        9.41       17.05      1.81 o 
  -1  -5   6      243.98      258.90      7.49 o 
   0  -5   6       30.42       43.94      3.68 o 
   1  -5   6     1173.38     1238.43     17.24 o 
   2  -5   6      264.97      277.56      8.59 o 
   3  -5   6      296.79      331.07      9.76 o 
   4  -5   6       35.84       27.19      3.31 o 
   5  -5   6       52.57       46.21      4.42 o 
   6  -5   6       13.23       18.66      3.62 o 
   7  -5   6        9.39        8.90      2.95 o 
   8  -5   6        9.59        6.38      3.01 o 
   9  -5   6       17.98       24.49      4.42 o 
  10  -5   6        3.03        8.22      3.38 o 
  11  -5   6        0.44        7.92      2.70 o 
 -11  -4   6        0.12        6.37      1.84 o 
 -10  -4   6        1.58        6.49      1.75 o 
  -9  -4   6       69.10       71.81      4.09 o 
  -8  -4   6        6.36       14.17      2.18 o 
  -7  -4   6        0.29        0.64      1.02 o 
  -6  -4   6      401.00      358.15     19.42 o 
  -5  -4   6       33.23       33.91      1.72 o 
  -4  -4   6       24.20       27.74      2.01 o 
  -3  -4   6       19.13       17.35      1.22 o 
  -2  -4   6      105.24      106.99      6.93 o 
  -1  -4   6       70.50       82.23      3.38 o 
   0  -4   6     1650.64     1685.12    140.34 o 
   1  -4   6     5933.28     6538.12     36.94 o 
   2  -4   6      691.39      770.57     13.19 o 
   3  -4   6      110.95      140.84      6.14 o 
   4  -4   6      160.87      165.44      6.93 o 
   5  -4   6       78.98       84.01      5.28 o 
   6  -4   6       31.74       32.09      3.80 o 
   7  -4   6        0.28        1.96      1.96 o 
   8  -4   6       20.99       31.66      4.60 o 
   9  -4   6       13.38       19.45      4.23 o 
  10  -4   6        2.47        4.79      2.52 o 
  11  -4   6       14.15       17.80      3.62 o 
 -11  -3   6        0.31        4.68      1.49 o 
 -10  -3   6        0.30        3.80      1.66 o 
  -9  -3   6       10.69       15.87      2.65 o 
  -8  -3   6       45.80       50.75      3.13 o 
  -7  -3   6        4.13        8.74      1.73 o 
  -6  -3   6       98.91       86.29      3.56 o 
  -5  -3   6      145.51      139.27      8.41 o 
  -4  -3   6       24.36       17.44      1.16 o 
  -3  -3   6       24.13       21.31      1.20 o 
  -2  -3   6      260.79      275.75     14.82 o 
  -1  -3   6      138.92      151.65     15.16 o 
   0  -3   6     1232.42     1422.28    111.75 o 
   1  -3   6      486.08      438.83     24.02 o 
   2  -3   6      472.05      473.00     15.00 o 
   3  -3   6      216.54      230.89      9.57 o 
   4  -3   6       27.42       22.69      1.38 o 
   5  -3   6       52.37       50.53      5.06 o 
   6  -3   6        4.20        3.68      2.09 o 
   7  -3   6       10.92       11.40      1.69 o 
   8  -3   6        3.42        3.88      1.37 o 
   9  -3   6       63.70       63.15      5.46 o 
  10  -3   6        0.01        0.00      2.21 o 
  11  -3   6        3.86        1.29      2.09 o 
  12  -3   6        3.63       10.19      3.01 o 
 -11  -2   6        5.92        5.28      2.27 o 
 -10  -2   6        7.43       12.89      2.91 o 
  -9  -2   6        6.35        5.51      1.87 o 
  -8  -2   6      243.96      248.49     12.24 o 
  -7  -2   6       15.59       19.32      2.28 o 
  -6  -2   6       24.14       21.39      2.19 o 
  -5  -2   6       62.24       56.75      2.73 o 
  -4  -2   6       19.92       25.85      3.40 o 
  -3  -2   6        0.04        0.75      0.44 o 
  -2  -2   6     1276.72     1310.16     75.99 o 
  -1  -2   6      993.10     1084.41     70.67 o 
   0  -2   6     1815.57     1874.74    122.92 o 
   1  -2   6      736.73      756.67     47.78 o 
   2  -2   6      418.95      379.64     27.88 o 
   3  -2   6     1178.89     1175.92     78.36 o 
   4  -2   6      528.04      526.16     37.12 o 
   5  -2   6      628.54      543.32     33.41 o 
   6  -2   6      206.36      190.37      7.74 o 
   7  -2   6       72.94       60.66      2.98 o 
   8  -2   6        0.55        1.73      1.09 o 
   9  -2   6       30.34       30.90      4.63 o 
  10  -2   6      202.09      196.81      6.17 o 
  11  -2   6       10.72       11.69      2.21 o 
  12  -2   6        6.53        6.54      1.77 o 
 -11  -1   6       26.03       38.05      4.48 o 
 -10  -1   6        5.84       11.40      2.32 o 
  -9  -1   6        0.19        0.26      1.28 o 
  -8  -1   6       58.31       53.25      3.59 o 
  -7  -1   6       43.45       37.03      2.25 o 
  -6  -1   6       10.39        8.77      1.67 o 
  -5  -1   6      221.10      232.55      5.36 o 
  -4  -1   6      152.28      162.49      3.89 o 
  -3  -1   6      208.98      225.63     11.13 o 
  -2  -1   6      389.80      438.21     29.79 o 
  -1  -1   6        3.95        7.46      0.75 o 
   0  -1   6        7.37        4.41      1.21 o 
   1  -1   6     1297.29     1552.02    119.72 o 
   2  -1   6      200.75      214.89     15.02 o 
   3  -1   6        1.22        3.37      0.57 o 
   4  -1   6      329.59      316.46     13.68 o 
   5  -1   6       33.10       31.59      1.36 o 
   6  -1   6        3.68        6.41      0.83 o 
   7  -1   6      177.81      188.58      7.67 o 
   8  -1   6        7.97        8.47      2.36 o 
   9  -1   6        0.00        0.00      1.07 o 
  10  -1   6       31.86       40.22      3.21 o 
  11  -1   6       25.97       20.11      2.86 o 
  12  -1   6       13.82       13.64      4.88 o 
 -11   0   6        8.68       12.83      3.19 o 
 -10   0   6       22.82       35.04      5.15 o 
  -9   0   6       16.02       11.11      2.51 o 
  -8   0   6       21.04       25.32      2.97 o 
  -7   0   6       52.64       55.04      3.82 o 
  -6   0   6      202.05      195.85     18.13 o 
  -5   0   6        7.91        6.57      1.84 o 
  -4   0   6      372.62      354.74      7.76 o 
  -3   0   6        3.32        8.13      1.32 o 
  -2   0   6      240.93      233.43      4.55 o 
  -1   0   6     1890.06     1978.81    103.41 o 
   0   0   6      621.80      792.81     33.07 o 
   1   0   6       81.75       96.41      3.95 o 
   2   0   6      435.70      580.23     18.66 o 
   3   0   6      146.48      149.05      4.22 o 
   4   0   6      314.39      330.60      9.33 o 
   5   0   6      241.66      214.31      6.43 o 
   6   0   6      395.60      396.13     19.26 o 
   7   0   6      161.36      132.83      9.17 o 
   8   0   6       69.77       74.07      5.15 o 
   9   0   6       27.45       29.53      2.67 o 
  10   0   6      148.77      141.34      8.90 o 
  11   0   6        3.72        5.99      1.90 o 
  12   0   6        7.19       12.89      2.31 o 
  13   0   6        0.30        2.27      1.36 o 
 -11   1   6        0.44        3.62      1.78 o 
 -10   1   6       22.19       27.86      4.66 o 
  -9   1   6       21.26       14.79      3.56 o 
  -8   1   6        0.06        3.74      1.73 o 
  -7   1   6       83.33       84.46      4.32 o 
  -6   1   6        8.35        5.25      1.19 o 
  -5   1   6       12.45        9.96      1.63 o 
  -4   1   6      166.07      142.96      9.45 o 
  -3   1   6        0.32        0.00      0.63 o 
  -2   1   6      329.37      372.39     17.12 o 
  -1   1   6      201.65      235.03      4.40 o 
   0   1   6      302.34      305.49      7.04 o 
   1   1   6      466.61      466.14      6.12 o 
   2   1   6      130.41      125.68      2.34 o 
   3   1   6        0.13        0.76      0.39 o 
   4   1   6      502.27      547.67     18.08 o 
   5   1   6       49.38       47.62      2.86 o 
   6   1   6       11.79       14.72      1.07 o 
   7   1   6       49.35       42.48      2.52 o 
   8   1   6       85.89       77.35      3.53 o 
   9   1   6        1.60        2.39      2.03 o 
  10   1   6       85.99       74.20      3.96 o 
  11   1   6        0.05        0.00      1.33 o 
  12   1   6        2.63        3.20      1.68 o 
  13   1   6        2.94        6.95      2.39 o 
 -10   2   6        0.06        2.88      1.90 o 
  -9   2   6        8.63        7.85      2.76 o 
  -8   2   6       65.84       63.15      5.40 o 
  -7   2   6        5.22       10.82      1.61 o 
  -6   2   6       20.97       21.50      1.88 o 
  -5   2   6        9.46        8.30      1.24 o 
  -4   2   6      131.43      130.23      8.13 o 
  -3   2   6      308.14      367.39     19.18 o 
  -2   2   6     1237.40     1376.69     34.15 o 
  -1   2   6      481.30      499.65     20.19 o 
   0   2   6        0.30        1.12      0.41 o 
   1   2   6        3.42        4.93      1.00 o 
   2   2   6       19.44       20.26      1.04 o 
   3   2   6      285.52      323.42     10.91 o 
   4   2   6        3.29        5.55      0.88 o 
   5   2   6     1459.68     1667.71     90.59 o 
   6   2   6       61.62       72.74      3.22 o 
   7   2   6      237.96      244.81      6.04 o 
   8   2   6        2.31        4.05      2.24 o 
   9   2   6        2.41        3.20      1.32 o 
  10   2   6        0.93        4.93      1.71 o 
  11   2   6        1.04        0.00      2.82 o 
  12   2   6        2.81        5.65      2.64 o 
  13   2   6       12.40       17.43      2.67 o 
 -10   3   6        0.02        3.62      2.21 o 
  -9   3   6        3.02        2.15      1.84 o 
  -8   3   6        7.55       12.70      3.44 o 
  -7   3   6       11.83        4.54      2.21 o 
  -6   3   6      143.04      135.69      9.90 o 
  -5   3   6        3.67        5.00      1.10 o 
  -4   3   6      206.41      213.66      7.63 o 
  -3   3   6       41.45       45.72      3.77 o 
  -2   3   6      306.81      377.92     17.87 o 
  -1   3   6      698.53      710.50     22.94 o 
   0   3   6       27.05       25.89      1.37 o 
   1   3   6      726.78      716.15     35.52 o 
   2   3   6     1275.68     1401.04     54.50 o 
   3   3   6      264.21      258.90     11.32 o 
   4   3   6        1.09        5.98      1.13 o 
   5   3   6       96.48       94.23      3.28 o 
   6   3   6        0.79        0.00      1.10 o 
   7   3   6        0.13        0.50      1.04 o 
   8   3   6        1.87        2.09      1.12 o 
   9   3   6        2.30        2.57      1.29 o 
  10   3   6        0.11        0.00      1.69 o 
  11   3   6       37.41       33.89      3.34 o 
  12   3   6       10.86       13.02      2.98 o 
  13   3   6        6.87       20.63      2.93 o 
 -10   4   6        7.62        9.27      3.01 o 
  -9   4   6       18.90       19.82      4.17 o 
  -8   4   6        0.32        1.04      1.96 o 
  -7   4   6       17.02       16.57      3.62 o 
  -6   4   6       11.86       15.65      3.31 o 
  -5   4   6       33.19       31.73      3.56 o 
  -4   4   6       16.50       20.24      1.96 o 
  -3   4   6       57.53       63.60      7.34 o 
  -2   4   6      181.85      188.11      9.10 o 
  -1   4   6       75.42       97.63      5.06 o 
   0   4   6       67.80       86.20      3.68 o 
   1   4   6      275.38      325.95     26.45 o 
   2   4   6       99.82       91.46      6.66 o 
   3   4   6     2300.40     2402.01    116.44 o 
   4   4   6      597.63      652.13     16.17 o 
   5   4   6      177.92      207.72      4.81 o 
   6   4   6       32.34       46.11      2.51 o 
   7   4   6      103.00       83.07      3.77 o 
   8   4   6      217.96      202.74      6.44 o 
   9   4   6        1.77        1.07      1.14 o 
  10   4   6       45.27       51.89      3.49 o 
  11   4   6       38.23       44.93      3.96 o 
  12   4   6        3.70        5.98      2.02 o 
  13   4   6        5.45       10.56      2.12 o 
  -9   5   6        0.00        2.21      2.09 o 
  -8   5   6       23.97       30.07      4.79 o 
  -7   5   6        4.50        2.03      2.09 o 
  -6   5   6       25.50       23.56      3.99 o 
  -5   5   6        6.54        3.07      1.96 o 
  -4   5   6        0.47        0.00      1.29 o 
  -3   5   6      202.37      234.39     24.98 o 
  -2   5   6       62.58       81.82      2.21 o 
  -1   5   6      285.05      264.88      6.59 o 
   0   5   6       62.00       52.12      2.07 o 
   1   5   6     1127.88     1156.42     82.66 o 
   2   5   6      511.00      511.28     41.08 o 
   3   5   6       17.52       19.37      2.85 o 
   4   5   6      246.74      252.88      8.68 o 
   5   5   6       33.62       37.34      2.23 o 
   6   5   6        9.50       15.58      1.86 o 
   7   5   6       41.26       32.29      2.32 o 
   8   5   6        8.83        9.62      1.88 o 
   9   5   6        4.62        9.36      2.00 o 
  10   5   6       80.41       68.88      4.10 o 
  11   5   6        1.05        2.86      1.72 o 
  12   5   6        4.03        2.87      1.55 o 
  13   5   6        2.90        3.41      1.36 o 
  -9   6   6        2.98        2.95      1.96 o 
  -8   6   6        1.76        2.52      2.03 o 
  -7   6   6        5.13        4.42      2.21 o 
  -6   6   6        7.63       15.46      3.62 o 
  -5   6   6       46.11       27.98      4.17 o 
  -4   6   6        1.55        0.00      1.53 o 
  -3   6   6       94.28       93.49     11.94 o 
  -2   6   6       25.36       22.11      1.72 o 
  -1   6   6       47.22       47.28      2.28 o 
   0   6   6      345.17      358.15     15.56 o 
   1   6   6        4.99        7.18      1.34 o 
   2   6   6      187.52      201.42     16.81 o 
   3   6   6        0.08        2.08      0.91 o 
   4   6   6       81.83       82.14      5.71 o 
   5   6   6        0.00        0.31      0.72 o 
   6   6   6       12.82       12.38      1.78 o 
   7   6   6      214.55      187.96     10.98 o 
   8   6   6       53.32       56.16      3.71 o 
   9   6   6       25.75       19.96      2.77 o 
  10   6   6      167.78      143.26      5.64 o 
  11   6   6       26.41       27.90      3.34 o 
  12   6   6       23.43       30.25      3.44 o 
  13   6   6        0.47        3.49      1.63 o 
  -8   7   6        2.74        6.93      2.52 o 
  -7   7   6        0.00        0.49      1.60 o 
  -6   7   6        6.08        5.22      2.52 o 
  -5   7   6       26.41       26.94      4.36 o 
  -4   7   6       53.06       38.84      4.05 o 
  -3   7   6        7.99        5.28      2.27 o 
  -2   7   6      221.93      209.92      7.09 o 
  -1   7   6       42.31       38.68      2.33 o 
   0   7   6      287.69      276.74     14.70 o 
   1   7   6       25.31       22.90      1.90 o 
   2   7   6      164.38      154.46     10.55 o 
   3   7   6      501.33      518.97     29.89 o 
   4   7   6        3.85        4.93      1.24 o 
   5   7   6       93.25       96.02      3.99 o 
   6   7   6       12.93       11.96      1.88 o 
   7   7   6      165.94      182.48      5.60 o 
   8   7   6        0.02        2.54      2.18 o 
   9   7   6       94.93       97.43      4.75 o 
  10   7   6       30.02       24.59      3.41 o 
  11   7   6       26.96       26.05      3.23 o 
  12   7   6        0.89        5.21      1.82 o 
  13   7   6        4.00        4.87      1.64 o 
  -8   8   6        2.85        9.08      2.76 o 
  -7   8   6        7.42        9.63      3.01 o 
  -6   8   6        0.19        0.00      1.66 o 
  -5   8   6       96.12       78.43      5.95 o 
  -4   8   6       74.53       65.23      5.15 o 
  -3   8   6        0.12        0.55      1.78 o 
  -2   8   6        3.39        2.70      1.16 o 
  -1   8   6       45.77       41.63      2.56 o 
   0   8   6        3.70        3.39      1.30 o 
   1   8   6      404.44      368.10     24.88 o 
   2   8   6        1.59        2.72      1.16 o 
   3   8   6       21.03       24.88      2.21 o 
   4   8   6       28.98       25.86      2.25 o 
   5   8   6      162.90      166.93     12.09 o 
   6   8   6       84.58       77.15      3.72 o 
   7   8   6      280.81      269.98     16.29 o 
   8   8   6      331.22      287.87     12.12 o 
   9   8   6      120.17       97.22      4.79 o 
  10   8   6       77.62       68.99      5.22 o 
  11   8   6        0.23        1.50      1.36 o 
  12   8   6        1.03        1.13      1.28 o 
  -7   9   6        0.55        3.68      2.15 o 
  -6   9   6        3.94        5.83      2.39 o 
  -5   9   6        7.20        4.11      2.15 o 
  -4   9   6       53.44       39.77      4.42 o 
  -3   9   6        0.76        2.33      2.15 o 
  -2   9   6       39.89       34.74      2.67 o 
  -1   9   6        5.02        3.80      1.50 o 
   0   9   6        0.19        0.00      1.19 o 
   1   9   6       51.64       50.70      3.01 o 
   2   9   6       80.40       82.85      4.73 o 
   3   9   6       97.66       89.93      5.58 o 
   4   9   6       29.86       31.88      2.49 o 
   5   9   6        0.01        0.75      1.28 o 
   6   9   6       31.75       32.19      2.80 o 
   7   9   6       14.80       20.69      3.10 o 
   8   9   6        2.03        6.79      2.12 o 
   9   9   6       22.34       19.15      2.86 o 
  10   9   6        7.94        8.95      2.11 o 
  11   9   6        1.00        2.62      1.41 o 
  12   9   6        0.28        1.82      1.96 o 
  -6  10   6        1.08        4.17      2.09 o 
  -5  10   6        1.08        4.11      2.03 o 
  -4  10   6       12.14        9.94      2.88 o 
  -3  10   6        0.80        0.00      1.72 o 
  -2  10   6        1.43        0.52      1.13 o 
  -1  10   6       21.16       16.91      2.37 o 
   0  10   6      133.69      102.81      4.29 o 
   1  10   6      120.28      136.51      6.69 o 
   2  10   6       10.53       10.27      2.85 o 
   3  10   6       50.47       36.47      2.79 o 
   4  10   6       58.03       66.52      3.71 o 
   5  10   6      292.73      285.93     10.16 o 
   6  10   6       91.79       60.46      3.84 o 
   7  10   6      378.82      340.68      8.39 o 
   8  10   6        1.69        1.99      1.56 o 
   9  10   6       29.74       21.18      2.97 o 
  10  10   6        7.48       13.53      2.51 o 
  11  10   6       12.14       18.25      3.31 o 
  -5  11   6        2.12        3.87      2.03 o 
  -4  11   6        1.00        3.31      2.21 o 
  -3  11   6        5.03        5.65      2.58 o 
  -2  11   6        8.03       13.95      3.34 o 
  -1  11   6       37.29       32.57      3.19 o 
   0  11   6      144.04      150.82      5.44 o 
   1  11   6        4.41        8.04      2.02 o 
   2  11   6        6.56        6.51      1.79 o 
   3  11   6       40.12       42.98      3.74 o 
   4  11   6       21.02       25.94      2.99 o 
   5  11   6        1.75        3.86      1.95 o 
   6  11   6        7.32        7.66      2.39 o 
   7  11   6       33.74       32.32      3.38 o 
   8  11   6        1.42        2.63      1.50 o 
   9  11   6       13.03       15.55      2.59 o 
  10  11   6        3.74        9.04      2.02 o 
  11  11   6        2.11        3.35      2.06 o 
  -3  12   6        5.01       11.05      2.95 o 
  -2  12   6        5.03        8.84      2.76 o 
  -1  12   6        2.21        4.68      2.42 o 
   0  12   6        4.23        5.15      1.84 o 
   1  12   6        8.09       10.66      2.20 o 
   2  12   6      100.96       89.81      4.47 o 
   3  12   6       17.43       10.60      2.36 o 
   4  12   6       46.56       41.50      3.50 o 
   5  12   6      164.87      151.53      5.84 o 
   6  12   6        0.39        3.31      2.58 o 
   7  12   6        1.01        1.25      1.41 o 
   8  12   6        0.26        3.09      1.71 o 
   9  12   6        4.91        6.89      1.92 o 
  10  12   6        0.14        1.99      1.35 o 
  -1  13   6        0.63        6.75      2.45 o 
   0  13   6       12.24       12.58      3.31 o 
   1  13   6        2.61        5.59      1.93 o 
   2  13   6        1.03        0.95      1.41 o 
   3  13   6       15.62       17.37      3.62 o 
   4  13   6       13.32       20.56      2.82 o 
   5  13   6        0.02        1.41      2.73 o 
   6  13   6        0.08        1.13      1.36 o 
   7  13   6        0.20        2.03      1.47 o 
   8  13   6        2.39        3.46      1.49 o 
   9  13   6        1.68        2.68      1.54 o 
   0  14   6       13.77       21.60      3.93 o 
   1  14   6       15.77       20.19      4.23 o 
   2  14   6        2.42        6.75      2.33 o 
   3  14   6       11.58       18.84      3.93 o 
   4  14   6        0.44        2.88      2.09 o 
   5  14   6        6.18        7.59      2.24 o 
   6  14   6        6.18       11.64      2.36 o 
   7  14   6        0.01        5.40      2.39 o 
  -3 -12   7        0.64        6.87      2.82 o 
  -2 -12   7        3.03        8.65      3.25 o 
  -1 -12   7       14.20       15.34      3.99 o 
   0 -12   7       18.37       19.27      4.54 o 
  -5 -11   7        1.80        1.41      2.27 o 
  -4 -11   7        0.86        5.40      2.39 o 
  -3 -11   7        0.29        1.53      2.03 o 
  -2 -11   7        6.80        3.56      2.58 o 
  -1 -11   7        0.38        5.46      2.64 o 
   0 -11   7       25.09       39.58      5.65 o 
   1 -11   7       36.17       34.18      5.40 o 
   2 -11   7       16.79       18.66      4.60 o 
   3 -11   7        2.54        5.89      3.01 o 
  -5 -10   7        6.06       15.16      3.50 o 
  -4 -10   7        2.67        1.17      2.03 o 
  -3 -10   7       20.52       32.65      4.79 o 
  -2 -10   7       35.03       24.91      4.48 o 
  -1 -10   7        6.74        4.36      2.82 o 
   0 -10   7       17.71       17.98      4.05 o 
   1 -10   7        0.33        0.00      2.45 o 
   2 -10   7        7.89       10.13      3.56 o 
   3 -10   7        0.36        2.39      2.70 o 
   4 -10   7       10.75       16.63      4.30 o 
   5 -10   7        0.17        2.09      2.70 o 
  -8  -9   7        7.56       12.95      3.31 o 
  -7  -9   7       10.62       12.83      3.31 o 
  -5  -9   7       19.49       21.29      3.87 o 
  -4  -9   7        6.89        9.14      2.82 o 
  -3  -9   7        8.25       18.23      3.68 o 
  -2  -9   7       54.91       61.55      5.28 o 
  -1  -9   7      125.05      138.50      7.85 o 
   0  -9   7       76.90       89.96      6.57 o 
   1  -9   7        1.46        0.00      2.03 o 
   2  -9   7        0.34        0.00      2.15 o 
   3  -9   7        5.96        7.73      3.13 o 
   4  -9   7        8.00        8.10      3.01 o 
   5  -9   7        6.57        7.67      3.07 o 
   6  -9   7        0.88        2.76      2.27 o 
   7  -9   7        0.08       11.54      3.13 o 
  -8  -8   7        8.33       11.84      3.07 o 
  -7  -8   7        1.85        2.27      1.78 o 
  -5  -8   7       15.43       29.70      3.87 o 
  -4  -8   7       27.44       27.55      3.44 o 
  -3  -8   7      111.87      117.03      6.50 o 
  -2  -8   7        9.01       17.18      3.56 o 
  -1  -8   7       24.29       22.77      3.99 o 
   0  -8   7       11.54       10.74      3.25 o 
   1  -8   7       10.70       12.27      3.38 o 
   2  -8   7       10.66       14.48      3.62 o 
   3  -8   7        1.82        0.00      2.15 o 
   4  -8   7        0.57        0.43      2.27 o 
   5  -8   7        0.58        4.05      2.45 o 
   6  -8   7        4.62       10.74      3.68 o 
   7  -8   7        3.29        5.83      2.21 o 
   8  -8   7       19.60       25.41      4.79 o 
  -8  -7   7        2.30        2.33      1.53 o 
  -7  -7   7        1.75        0.00      1.35 o 
  -6  -7   7        0.17        1.41      1.72 o 
  -4  -7   7       18.99       29.46      3.80 o 
  -3  -7   7      231.54      255.84      8.71 o 
  -2  -7   7        6.33        2.64      2.03 o 
  -1  -7   7       59.20       74.31      5.09 o 
   0  -7   7        6.97        3.50      2.09 o 
   1  -7   7        8.56        9.20      2.82 o 
   2  -7   7       16.62       17.55      3.56 o 
   3  -7   7       32.42       31.60      4.36 o 
   4  -7   7       15.81       16.57      3.87 o 
   5  -7   7       55.90       52.84      5.22 o 
   6  -7   7       19.57       25.53      4.73 o 
   7  -7   7        0.50        2.09      2.33 o 
   8  -7   7       12.36       22.46      4.54 o 
   9  -7   7        5.86        7.67      2.52 o 
 -10  -6   7        1.64        4.44      1.87 o 
  -9  -6   7        0.90        3.68      1.90 o 
  -8  -6   7       17.22       17.81      3.68 o 
  -7  -6   7        0.00        2.21      1.66 o 
  -6  -6   7       16.80       14.79      3.38 o 
  -5  -6   7       71.61       64.07      5.03 o 
  -4  -6   7        1.43        1.60      1.78 o 
  -3  -6   7       67.75       65.72      4.30 o 
  -2  -6   7        6.91        5.71      2.15 o 
  -1  -6   7       17.59       29.70      3.19 o 
   0  -6   7        4.41       11.84      2.70 o 
   1  -6   7       66.86       79.90      5.09 o 
   2  -6   7        9.32        9.20      2.70 o 
   3  -6   7       42.34       53.20      4.79 o 
   4  -6   7      125.99      120.34      6.81 o 
   5  -6   7       41.00       43.39      4.60 o 
   6  -6   7        2.03        0.00      1.96 o 
   7  -6   7       35.06       36.21      5.09 o 
   8  -6   7       19.18       23.20      4.48 o 
   9  -6   7       30.85       36.45      5.46 o 
  10  -6   7        0.12        0.49      1.72 o 
 -10  -5   7        0.60        4.18      1.45 o 
  -9  -5   7       11.98       16.75      3.50 o 
  -8  -5   7        7.00       10.55      1.79 o 
  -7  -5   7       37.79       38.82      5.49 o 
  -6  -5   7       94.14       76.24      7.43 o 
  -5  -5   7       77.06       69.72      3.93 o 
  -4  -5   7       32.09       30.24      1.66 o 
  -3  -5   7       52.79       42.55      4.17 o 
  -2  -5   7       10.39        9.02      2.03 o 
  -1  -5   7      186.59      208.64      6.93 o 
   0  -5   7      436.01      428.03     10.13 o 
   1  -5   7       28.30       35.59      3.62 o 
   2  -5   7      132.19      132.98      6.26 o 
   3  -5   7      114.92       99.72      5.83 o 
   4  -5   7       70.34       76.83      5.40 o 
   5  -5   7        2.68        1.23      1.96 o 
   6  -5   7       32.49       39.03      4.42 o 
   7  -5   7        2.66        3.74      2.58 o 
   8  -5   7        0.41        2.70      2.39 o 
   9  -5   7       35.29       46.09      5.15 o 
  10  -5   7       22.49       23.81      4.48 o 
 -10  -4   7        0.07        3.00      1.25 o 
  -9  -4   7        0.78        4.90      1.51 o 
  -8  -4   7       18.81       16.14      2.31 o 
  -7  -4   7       47.28       43.11      2.84 o 
  -6  -4   7        7.77        6.72      1.63 o 
  -5  -4   7       50.88       41.81      3.07 o 
  -4  -4   7       45.24       35.01      2.67 o 
  -3  -4   7       16.22       13.97      1.22 o 
  -2  -4   7       17.56       22.04      1.24 o 
  -1  -4   7      209.48      176.43     15.20 o 
   0  -4   7        0.03        1.72      1.66 o 
   1  -4   7      894.29      983.39     14.73 o 
   2  -4   7     1457.11     1601.90     19.58 o 
   3  -4   7      269.14      263.51      8.53 o 
   4  -4   7       53.71       59.83      4.66 o 
   5  -4   7        5.57        8.59      2.76 o 
   6  -4   7       16.40       16.38      3.44 o 
   7  -4   7       64.83       56.64      5.09 o 
   8  -4   7       16.05       19.33      3.99 o 
   9  -4   7        0.45        0.00      1.78 o 
  10  -4   7       16.12       18.23      4.23 o 
  11  -4   7        0.81        1.90      1.84 o 
 -10  -3   7        4.98        5.61      1.82 o 
  -9  -3   7        0.06        3.14      1.64 o 
  -8  -3   7       18.66       21.06      2.66 o 
  -7  -3   7       55.03       61.16      3.36 o 
  -6  -3   7        5.11        4.20      1.38 o 
  -5  -3   7        6.64        6.66      1.48 o 
  -4  -3   7        0.02        1.73      0.86 o 
  -3  -3   7       37.37       32.40      1.46 o 
  -2  -3   7      120.96      114.59      7.48 o 
  -1  -3   7        3.30        1.79      0.59 o 
   0  -3   7      816.83      777.37     65.24 o 
   1  -3   7     6996.79     7080.86    497.53 o 
   2  -3   7      245.74      205.10     14.59 o 
   3  -3   7       51.06       44.47      4.18 o 
   4  -3   7        0.04        0.00      0.59 o 
   5  -3   7        8.45        8.35      1.47 o 
   6  -3   7       10.26       15.10      3.07 o 
   7  -3   7        3.19        2.45      2.09 o 
   8  -3   7       15.77       15.77      3.68 o 
   9  -3   7       40.98       41.73      4.79 o 
  10  -3   7        0.40        0.00      2.33 o 
  11  -3   7        6.00        6.44      2.76 o 
 -10  -2   7        1.17        5.66      1.63 o 
  -9  -2   7       40.85       47.89      4.14 o 
  -8  -2   7        0.50        1.22      1.16 o 
  -7  -2   7      180.53      170.12      7.43 o 
  -6  -2   7       13.41       21.06      2.36 o 
  -5  -2   7       29.14       28.55      2.17 o 
  -4  -2   7       94.81       87.00      3.29 o 
  -3  -2   7      232.40      229.99     14.75 o 
  -2  -2   7       15.67       15.30      1.08 o 
  -1  -2   7        1.46        7.09      0.86 o 
   0  -2   7      868.12      944.61     60.65 o 
   1  -2   7     1273.93     1337.42    100.70 o 
   2  -2   7      603.78      683.24     48.28 o 
   3  -2   7        4.86        7.02      0.81 o 
   4  -2   7       58.27       54.66      2.42 o 
   5  -2   7      330.13      274.99     12.70 o 
   6  -2   7        0.12        2.28      0.63 o 
   7  -2   7       24.92       23.93      1.98 o 
   8  -2   7       22.64       22.07      2.06 o 
   9  -2   7       19.09       22.07      2.49 o 
  10  -2   7       23.62       35.04      5.15 o 
  11  -2   7       62.94       70.26      6.14 o 
  12  -2   7        5.81        6.69      2.70 o 
 -10  -1   7        8.26       11.79      2.47 o 
  -9  -1   7       12.79       14.17      2.62 o 
  -8  -1   7       81.68       65.63      3.96 o 
  -7  -1   7       29.52       31.52      2.60 o 
  -6  -1   7        2.79        4.39      1.43 o 
  -5  -1   7        1.57        0.20      0.95 o 
  -4  -1   7       59.02       59.54      3.87 o 
  -3  -1   7        5.54        6.60      1.26 o 
  -2  -1   7      297.19      309.20     28.89 o 
  -1  -1   7      282.44      305.90     23.37 o 
   0  -1   7      150.68      163.40     14.58 o 
   1  -1   7       60.14       48.34      4.71 o 
   2  -1   7       43.49       41.65      2.30 o 
   3  -1   7      142.90      139.68      7.06 o 
   4  -1   7      228.72      225.11     10.26 o 
   5  -1   7       34.64       34.31      2.56 o 
   6  -1   7      397.42      407.10     11.59 o 
   7  -1   7       46.96       40.04      3.80 o 
   8  -1   7       47.78       37.57      2.52 o 
   9  -1   7       87.38       67.65      9.79 o 
  10  -1   7       15.85       15.71      2.40 o 
  11  -1   7       33.00       42.10      4.79 o 
  12  -1   7        6.79        6.32      2.58 o 
 -10   0   7       18.67       19.27      3.87 o 
  -9   0   7       22.12       32.16      3.47 o 
  -8   0   7       39.09       40.18      3.39 o 
  -7   0   7        5.90        3.21      1.15 o 
  -6   0   7       84.08       77.41      3.59 o 
  -5   0   7      103.34      100.62      3.82 o 
  -4   0   7        0.25        0.00      0.86 o 
  -3   0   7        5.82       15.06      7.39 o 
  -2   0   7      679.89      685.61      8.96 o 
  -1   0   7      146.34      172.60     11.54 o 
   0   0   7     1238.42     1490.03     55.66 o 
   1   0   7      476.22      509.42     14.46 o 
   2   0   7       96.94      103.51      3.24 o 
   3   0   7      500.77      557.59     15.39 o 
   4   0   7       62.76       87.61      2.23 o 
   5   0   7       19.18       17.47      1.18 o 
   6   0   7      391.59      418.83     18.50 o 
   7   0   7      114.61      101.73      7.67 o 
   8   0   7      136.26      130.11      4.48 o 
   9   0   7      105.44       87.26      6.35 o 
  10   0   7        0.11        0.85      1.16 o 
  11   0   7       30.74       34.25      3.11 o 
  12   0   7        0.93        1.03      1.24 o 
  13   0   7        1.25        5.35      1.47 o 
 -10   1   7        0.45        5.89      2.21 o 
  -9   1   7        3.60        4.23      2.52 o 
  -8   1   7       76.32       78.22      4.34 o 
  -7   1   7        0.02        0.93      1.43 o 
  -6   1   7       10.49        6.10      1.33 o 
  -5   1   7       41.69       33.14      5.25 o 
  -4   1   7        0.19        0.00      0.85 o 
  -3   1   7      710.01      736.87     34.09 o 
  -2   1   7      611.99      564.77     11.11 o 
  -1   1   7      487.45      560.33      8.25 o 
   0   1   7       27.43       27.27      3.81 o 
   1   1   7        0.75        0.41      0.46 o 
   2   1   7      283.54      347.86      4.13 o 
   3   1   7      508.78      595.67      5.60 o 
   4   1   7      214.36      252.35      6.82 o 
   5   1   7      395.06      411.82     16.96 o 
   6   1   7       30.31       28.67      1.62 o 
   7   1   7        0.17        0.00      0.82 o 
   8   1   7        4.69        3.87      1.56 o 
   9   1   7       22.11       24.81      2.46 o 
  10   1   7        3.41        6.69      1.84 o 
  11   1   7        0.76        0.00      1.27 o 
  12   1   7        3.73        0.60      1.28 o 
  13   1   7        2.05        6.98      1.87 o 
 -10   2   7        0.09        3.44      1.47 o 
  -9   2   7        1.64        5.40      2.33 o 
  -8   2   7        7.10        4.67      2.03 o 
  -7   2   7        7.02       11.54      1.71 o 
  -6   2   7       84.53       60.56      4.32 o 
  -5   2   7       24.73       17.13      1.74 o 
  -4   2   7       38.80       37.14      2.43 o 
  -3   2   7       13.23       17.69      4.76 o 
  -2   2   7       88.58       84.23      3.14 o 
  -1   2   7      135.19      123.70      4.69 o 
   0   2   7      218.10      245.78     11.45 o 
   1   2   7      101.33      122.89      2.44 o 
   2   2   7     2058.38     2476.22     63.78 o 
   3   2   7      293.35      304.45     11.94 o 
   4   2   7       33.56       27.83      1.44 o 
   5   2   7       94.33       89.88      4.55 o 
   6   2   7      954.45     1082.99     58.71 o 
   7   2   7       84.42       80.61      4.33 o 
   8   2   7       48.69       38.46      2.63 o 
   9   2   7        0.27        1.15      1.15 o 
  10   2   7       20.37       25.62      2.86 o 
  11   2   7       47.89       34.41      3.40 o 
  12   2   7        9.63       14.13      3.22 o 
  13   2   7        0.71        4.00      3.25 o 
 -10   3   7        1.11        7.30      2.64 o 
  -9   3   7        0.38        2.39      2.21 o 
  -8   3   7        6.97        4.30      2.64 o 
  -7   3   7       37.10       37.51      2.77 o 
  -6   3   7        5.51        3.67      1.26 o 
  -5   3   7       20.92       22.95      1.93 o 
  -4   3   7       13.40       11.71      1.49 o 
  -3   3   7        2.58        2.39      1.81 o 
  -2   3   7       95.74      112.72      3.69 o 
  -1   3   7      311.88      295.25      7.65 o 
   0   3   7      381.31      342.10     19.65 o 
   1   3   7      148.79      147.08      5.15 o 
   2   3   7       72.86       63.46      2.98 o 
   3   3   7       13.83       13.66      1.55 o 
   4   3   7     1431.81     1580.23     68.89 o 
   5   3   7      372.47      387.43      6.57 o 
   6   3   7       15.13       11.26      1.67 o 
   7   3   7       17.33       17.77      2.08 o 
   8   3   7        0.95        0.54      0.75 o 
   9   3   7        3.59        1.55      1.11 o 
  10   3   7       10.17        8.44      2.01 o 
  11   3   7        2.46        2.38      1.80 o 
  12   3   7        7.97       11.30      2.18 o 
  13   3   7       16.68       23.13      3.16 o 
  -9   4   7        0.92        0.80      1.53 o 
  -8   4   7        1.35        0.74      1.66 o 
  -7   4   7        1.23        0.00      1.47 o 
  -6   4   7        1.00        3.25      2.27 o 
  -5   4   7        1.41        2.98      1.26 o 
  -4   4   7       15.17       17.63      1.73 o 
  -3   4   7       65.62       59.90      2.36 o 
  -2   4   7      109.11       94.39      7.52 o 
  -1   4   7        0.86        0.79      0.53 o 
   0   4   7     1867.42     1948.77    108.30 o 
   1   4   7        0.02        0.00      0.54 o 
   2   4   7      354.80      436.78     25.79 o 
   3   4   7      208.94      236.36      8.78 o 
   4   4   7      447.44      477.91     17.12 o 
   5   4   7      159.73      169.14      8.19 o 
   6   4   7       44.77       42.60      2.49 o 
   7   4   7       10.41       11.57      1.77 o 
   8   4   7       14.06       13.59      2.08 o 
   9   4   7      234.42      242.88      6.78 o 
  10   4   7       24.94       33.47      3.10 o 
  11   4   7       36.00       35.70      3.42 o 
  12   4   7       16.31       17.94      2.79 o 
  13   4   7        9.60       12.71      2.41 o 
  -9   5   7        2.36        5.52      2.58 o 
  -8   5   7        0.53        2.33      2.03 o 
  -7   5   7       17.22       19.51      4.11 o 
  -6   5   7        0.63        0.00      1.72 o 
  -5   5   7        5.08        2.70      2.21 o 
  -4   5   7        0.00        0.00      1.35 o 
  -3   5   7       27.54       27.82      2.25 o 
  -2   5   7       56.70       50.80      2.55 o 
  -1   5   7       31.24       30.38      1.38 o 
   0   5   7      131.27      117.49      7.58 o 
   1   5   7       51.96       44.20      2.15 o 
   2   5   7     1247.40     1354.89    108.34 o 
   3   5   7     1719.25     1829.84    131.08 o 
   4   5   7      228.68      214.71     11.75 o 
   5   5   7       45.37       58.41      2.78 o 
   6   5   7        3.57        6.24      1.39 o 
   7   5   7        2.17        2.12      1.12 o 
   8   5   7       67.95       63.39      3.45 o 
   9   5   7      121.03      112.27      4.77 o 
  10   5   7        9.29       13.11      2.58 o 
  11   5   7        1.21        4.01      2.04 o 
  12   5   7        0.25        4.91      1.65 o 
  13   5   7        9.45       14.63      2.56 o 
  -8   6   7        4.34        3.62      1.90 o 
  -7   6   7        0.34        1.41      1.84 o 
  -6   6   7        0.05        0.00      1.53 o 
  -5   6   7        0.08        2.15      2.09 o 
  -4   6   7       29.17       30.68      4.30 o 
  -3   6   7      189.67      182.38      7.85 o 
  -2   6   7      167.78      161.82      7.12 o 
  -1   6   7        0.38        0.29      0.52 o 
   0   6   7       51.35       55.22      1.83 o 
   1   6   7      451.36      484.35     11.76 o 
   2   6   7        0.44        0.94      0.90 o 
   3   6   7      183.64      158.32     11.94 o 
   4   6   7       18.75       16.76      1.84 o 
   5   6   7        1.30        0.37      0.89 o 
   6   6   7       55.38       51.10      2.86 o 
   7   6   7      137.17      122.25      4.60 o 
   8   6   7       10.18       13.91      2.28 o 
   9   6   7        3.20        5.61      1.99 o 
  10   6   7      127.60      116.14      5.19 o 
  11   6   7      116.76       91.46      4.79 o 
  12   6   7        3.32        6.75      1.99 o 
  13   6   7        1.84        3.16      2.45 o 
  -8   7   7        0.72        1.10      1.78 o 
  -7   7   7        0.01        2.64      2.15 o 
  -6   7   7        4.86        4.05      2.27 o 
  -5   7   7       65.11       49.28      4.97 o 
  -4   7   7      118.14      102.36      6.57 o 
  -3   7   7       41.55       31.54      3.93 o 
  -2   7   7        5.88        1.66      1.90 o 
  -1   7   7       53.11       59.88      2.74 o 
   0   7   7      140.94      143.82      5.68 o 
   1   7   7        5.58        5.40      1.27 o 
   2   7   7      107.11      108.88      6.69 o 
   3   7   7        5.43        2.55      1.11 o 
   4   7   7       71.53       72.40      7.79 o 
   5   7   7        0.19        1.06      0.97 o 
   6   7   7       77.75       87.08      9.45 o 
   7   7   7       28.72       25.14      2.69 o 
   8   7   7      345.47      292.97      7.44 o 
   9   7   7       30.78       28.84      3.21 o 
  10   7   7        0.31        0.64      1.56 o 
  11   7   7        0.66        1.51      1.62 o 
  12   7   7        1.02        4.43      1.52 o 
  13   7   7        1.58        4.13      1.53 o 
  -7   8   7        0.07        1.60      1.90 o 
  -6   8   7        1.48        2.76      2.15 o 
  -5   8   7       13.02       18.16      3.93 o 
  -4   8   7       22.60       16.63      3.74 o 
  -3   8   7       10.86        4.60      2.33 o 
  -2   8   7       14.57       11.48      3.07 o 
  -1   8   7        0.06        0.00      0.95 o 
   0   8   7       14.75       19.29      2.14 o 
   1   8   7       48.16       31.85      2.40 o 
   2   8   7        0.54        0.38      1.02 o 
   3   8   7       16.58       16.74      2.06 o 
   4   8   7       33.95       25.60      2.19 o 
   5   8   7        0.26        0.40      1.47 o 
   6   8   7      517.93      494.37     46.52 o 
   7   8   7       88.28       59.41      3.62 o 
   8   8   7       11.09       12.83      2.54 o 
   9   8   7      332.55      274.43     20.65 o 
  10   8   7        9.74       10.96      2.32 o 
  11   8   7        0.48        0.00      1.18 o 
  12   8   7        3.53        6.31      1.84 o 
  -6   9   7        6.29        4.36      2.39 o 
  -5   9   7        1.06        0.18      1.90 o 
  -4   9   7        0.98        0.92      1.90 o 
  -3   9   7       22.88       27.06      4.23 o 
  -2   9   7        0.44        0.18      1.84 o 
  -1   9   7       80.57       75.84      5.80 o 
   0   9   7        1.93        1.81      1.99 o 
   1   9   7      118.83      103.97      4.14 o 
   2   9   7       87.30       86.77      5.65 o 
   3   9   7       42.57       34.47      2.88 o 
   4   9   7       68.01       62.38      3.40 o 
   5   9   7        9.11        9.50      1.95 o 
   6   9   7       50.45       57.58      3.42 o 
   7   9   7       17.82       16.73      2.65 o 
   8   9   7       15.00       17.23      2.76 o 
   9   9   7        6.79        5.67      1.97 o 
  10   9   7        2.16        4.40      1.91 o 
  11   9   7        3.96        5.88      1.82 o 
  12   9   7        2.44        8.06      1.99 o 
  -6  10   7        0.00        2.09      2.03 o 
  -5  10   7        1.61        2.33      1.90 o 
  -4  10   7        6.14        7.12      2.45 o 
  -3  10   7       10.33       10.98      2.95 o 
  -2  10   7        3.54        2.03      2.15 o 
  -1  10   7        8.24       10.33      2.02 o 
   0  10   7       17.17       21.11      2.59 o 
   1  10   7        5.79        1.66      2.03 o 
   2  10   7       26.59       26.64      2.79 o 
   3  10   7       30.29       29.52      2.58 o 
   4  10   7       99.70      105.28      4.53 o 
   5  10   7        4.58        2.16      1.75 o 
   6  10   7      381.41      373.59     20.53 o 
   7  10   7       64.36       72.14      4.25 o 
   8  10   7       31.56       27.03      4.08 o 
   9  10   7        0.12        1.42      1.32 o 
  10  10   7       15.51       17.76      2.84 o 
  11  10   7        0.04        2.23      1.33 o 
  -4  11   7        0.67        3.01      1.90 o 
  -3  11   7        1.11        4.60      2.21 o 
  -2  11   7        0.46        0.00      1.53 o 
  -1  11   7        0.85        3.23      1.43 o 
   0  11   7       83.30       76.66      5.55 o 
   1  11   7       57.65       49.53      3.38 o 
   2  11   7        9.59       14.29      2.36 o 
   3  11   7       12.06       18.05      2.64 o 
   4  11   7       60.04       53.25      6.38 o 
   5  11   7        6.65       13.09      2.62 o 
   6  11   7        9.28        9.71      2.31 o 
   7  11   7        7.91        9.11      2.15 o 
   8  11   7        0.01        0.11      1.18 o 
   9  11   7        5.14        8.28      2.04 o 
  10  11   7        6.14       11.19      3.68 o 
  11  11   7        1.68        6.41      1.93 o 
  -3  12   7        4.94        5.28      2.70 o 
  -2  12   7        1.89        2.27      2.09 o 
  -1  12   7        5.48        7.55      3.01 o 
   0  12   7        0.63        0.39      1.32 o 
   1  12   7       41.68       37.94      3.08 o 
   2  12   7        9.46        7.92      2.12 o 
   3  12   7       39.32       34.53      4.36 o 
   4  12   7       53.92       47.04      6.14 o 
   5  12   7        0.01        2.46      1.49 o 
   6  12   7        1.58        3.53      1.52 o 
   7  12   7       15.16       13.94      2.45 o 
   8  12   7        0.30        1.46      1.24 o 
   9  12   7        5.81       11.56      2.33 o 
  10  12   7        0.12        2.09      1.57 o 
  -1  13   7        0.06        0.00      1.72 o 
   0  13   7        3.62        7.12      3.77 o 
   1  13   7        6.76       10.05      2.15 o 
   2  13   7        0.78        2.44      1.37 o 
   3  13   7        1.79        6.70      1.85 o 
   4  13   7       17.17       13.82      3.19 o 
   5  13   7        7.84        6.07      1.78 o 
   6  13   7        1.49        2.92      1.35 o 
   7  13   7        0.65        1.84      1.35 o 
   8  13   7        4.13       13.93      2.39 o 
   1  14   7        7.18        7.43      2.52 o 
   2  14   7       24.69       31.73      4.91 o 
   3  14   7        0.17        4.53      1.54 o 
   4  14   7        0.00        3.37      1.43 o 
   5  14   7        2.35        3.51      1.60 o 
   6  14   7        0.00        2.89      1.55 o 
  -4 -11   8        0.45        2.03      2.21 o 
  -3 -11   8        0.59        3.74      2.45 o 
  -2 -11   8        0.34        4.54      2.58 o 
  -1 -11   8        3.39        3.74      2.70 o 
   0 -11   8       16.71       19.76      4.42 o 
   1 -11   8       13.10       20.01      4.73 o 
   2 -11   8       21.09       20.37      4.54 o 
  -4 -10   8        8.53       12.58      3.25 o 
  -3 -10   8       16.49       18.96      3.93 o 
  -2 -10   8        1.35        3.38      2.39 o 
  -1 -10   8        1.55        7.12      3.07 o 
   0 -10   8       44.24       41.61      4.97 o 
   1 -10   8       16.47       17.43      4.30 o 
   2 -10   8        2.35        1.72      3.01 o 
   3 -10   8        3.18        5.58      3.13 o 
   4 -10   8       11.74       17.67      4.60 o 
   5 -10   8        0.67        1.72      2.52 o 
  -7  -9   8        0.07        3.19      2.15 o 
  -6  -9   8        0.18        1.96      1.84 o 
  -4  -9   8       33.14       31.85      4.36 o 
  -3  -9   8        0.31        2.76      2.15 o 
  -2  -9   8       38.33       43.39      4.85 o 
  -1  -9   8        4.85       14.36      3.68 o 
   0  -9   8       29.34       28.04      4.79 o 
   1  -9   8       74.78       75.85      6.32 o 
   2  -9   8        0.61        1.66      2.45 o 
   3  -9   8       15.66       20.99      4.54 o 
   4  -9   8        8.06        5.65      3.19 o 
   5  -9   8        1.48        7.73      3.13 o 
   6  -9   8       17.47       17.92      4.66 o 
  -8  -8   8        0.63        2.45      1.78 o 
  -7  -8   8        6.89        6.81      2.58 o 
  -6  -8   8        2.87        2.09      1.53 o 
  -5  -8   8        8.62        5.95      2.39 o 
  -3  -8   8        0.02        1.66      2.09 o 
  -2  -8   8      286.02      269.64     10.00 o 
  -1  -8   8       27.04       28.96      4.42 o 
   0  -8   8       14.36       16.57      3.87 o 
   1  -8   8       16.25       13.62      3.80 o 
   2  -8   8        3.43        0.37      2.45 o 
   3  -8   8        2.68        7.18      3.07 o 
   4  -8   8       12.03       13.13      3.87 o 
   5  -8   8       16.50       27.00      4.91 o 
   6  -8   8        6.40        9.27      3.44 o 
   7  -8   8       10.56       16.75      4.17 o 
  -8  -7   8        4.96        9.70      2.70 o 
  -7  -7   8       11.07       12.09      3.07 o 
  -6  -7   8        0.02        1.10      1.66 o 
  -5  -7   8        0.17        0.00      1.60 o 
  -4  -7   8      293.54      251.29     10.13 o 
  -3  -7   8       10.58       13.62      3.19 o 
  -2  -7   8       92.34       87.20      5.71 o 
  -1  -7   8       77.42       91.86      5.83 o 
   0  -7   8       52.95       52.77      4.66 o 
   1  -7   8      175.40      129.42      7.06 o 
   2  -7   8       57.47       57.50      5.15 o 
   3  -7   8        0.53        0.80      2.15 o 
   4  -7   8        0.38        2.33      2.45 o 
   5  -7   8       24.43       22.40      4.48 o 
   6  -7   8        8.95       11.66      3.44 o 
   7  -7   8        1.82        3.44      2.64 o 
   8  -7   8        5.65       13.68      3.44 o 
  -8  -6   8        0.10        1.47      1.66 o 
  -7  -6   8       41.64       39.83      4.23 o 
  -6  -6   8        0.21        0.00      1.60 o 
  -5  -6   8       38.99       33.51      4.11 o 
  -4  -6   8      184.25      159.49      7.92 o 
  -3  -6   8        7.66        6.28      1.65 o 
  -2  -6   8       27.57       28.04      3.19 o 
  -1  -6   8        0.36        1.04      1.60 o 
   0  -6   8       73.14       69.16      4.79 o 
   1  -6   8       71.61       46.88      4.42 o 
   2  -6   8       35.63       42.04      4.30 o 
   3  -6   8       76.68       72.35      5.58 o 
   4  -6   8        1.57        6.50      3.01 o 
   5  -6   8        5.60        7.24      3.13 o 
   6  -6   8       19.73       19.76      4.11 o 
   7  -6   8       19.94       15.22      3.99 o 
   8  -6   8        2.70        6.38      2.64 o 
   9  -6   8       19.18       31.60      5.22 o 
  -9  -5   8        3.44       11.78      2.76 o 
  -8  -5   8        1.62        1.25      0.99 o 
  -7  -5   8       18.73       21.02      4.85 o 
  -6  -5   8       97.18       90.92      6.44 o 
  -5  -5   8      105.66       80.82      5.71 o 
  -4  -5   8      115.44       90.33      5.89 o 
  -3  -5   8       19.52       11.68      2.39 o 
  -2  -5   8        8.13        4.43      1.41 o 
  -1  -5   8        4.15       13.53      6.23 o 
   0  -5   8       12.98       25.59      3.19 o 
   1  -5   8        6.11        4.36      2.27 o 
   2  -5   8       31.42       33.14      3.99 o 
   3  -5   8        3.40        7.61      2.76 o 
   4  -5   8       25.47       23.44      3.93 o 
   5  -5   8      129.02      111.87      6.81 o 
   6  -5   8        1.70        0.00      2.39 o 
   7  -5   8        3.58        1.53      2.09 o 
   8  -5   8        0.35        0.00      2.27 o 
   9  -5   8       12.40       22.52      4.48 o 
  10  -5   8        7.60       10.80      3.38 o 
 -10  -4   8        1.00        3.77      3.38 o 
  -9  -4   8        3.26        8.53      2.76 o 
  -8  -4   8        0.08        1.14      1.18 o 
  -7  -4   8       50.86       42.43      4.82 o 
  -6  -4   8       31.36       30.80      2.53 o 
  -5  -4   8       62.82       62.45      7.67 o 
  -4  -4   8       40.40       41.62      2.42 o 
  -3  -4   8        2.45        4.03      1.03 o 
  -2  -4   8       15.52       16.56      2.18 o 
  -1  -4   8       34.39       39.13      5.40 o 
   0  -4   8       25.28       34.25      4.66 o 
   1  -4   8      116.83       83.75     10.89 o 
   2  -4   8      105.34      117.57     20.56 o 
   3  -4   8       64.04       55.40      9.39 o 
   4  -4   8        9.32        4.67      1.34 o 
   5  -4   8       98.68       78.98     10.22 o 
   6  -4   8       24.85       26.76      4.23 o 
   7  -4   8       27.06       31.91      4.66 o 
   8  -4   8        3.41        7.73      3.07 o 
   9  -4   8        8.65       12.33      3.44 o 
  10  -4   8       23.09       23.99      4.73 o 
  11  -4   8        0.00        6.69      2.39 o 
 -10  -3   8        1.06        2.86      1.44 o 
  -9  -3   8       45.50       45.20      3.34 o 
  -8  -3   8        0.08        2.41      1.29 o 
  -7  -3   8        5.57       13.17      2.17 o 
  -6  -3   8      276.44      263.25      7.76 o 
  -5  -3   8       93.51       82.70      3.64 o 
  -4  -3   8       39.64       33.59      2.24 o 
  -3  -3   8       53.44       61.35      2.75 o 
  -2  -3   8        7.40        5.50      1.57 o 
  -1  -3   8        4.22        7.17      1.29 o 
   0  -3   8       80.20      109.07     10.81 o 
   1  -3   8      272.02      315.81     48.94 o 
   2  -3   8      341.19      274.41     46.52 o 
   3  -3   8       21.34       15.74      2.36 o 
   4  -3   8        7.44        8.85      1.56 o 
   5  -3   8        0.02        0.67      0.84 o 
   6  -3   8       10.94       14.05      3.19 o 
   7  -3   8        8.07        6.57      2.70 o 
   8  -3   8        5.21       12.09      3.31 o 
   9  -3   8        4.31        9.76      3.25 o 
  10  -3   8       40.94       40.99      4.79 o 
  11  -3   8        0.04        5.83      2.27 o 
 -10  -2   8        0.60        3.31      1.30 o 
  -9  -2   8        9.89        7.30      4.14 o 
  -8  -2   8       44.94       48.65      3.27 o 
  -7  -2   8       35.67       31.64      2.67 o 
  -6  -2   8        2.65        1.56      1.78 o 
  -5  -2   8        0.12        0.00      0.88 o 
  -4  -2   8       34.23       28.63      2.10 o 
  -3  -2   8       33.86       30.04      2.05 o 
  -2  -2   8       27.55       20.48      1.78 o 
  -1  -2   8       42.03       27.76      2.46 o 
   0  -2   8       22.34       20.17      2.10 o 
   1  -2   8      575.81      626.63     43.62 o 
   2  -2   8       38.49       29.92      2.92 o 
   3  -2   8       46.68       50.73      3.65 o 
   4  -2   8      114.46       93.75      3.52 o 
   5  -2   8       31.98       30.08      3.19 o 
   6  -2   8       32.02       26.95      1.47 o 
   7  -2   8       96.00       77.87      5.46 o 
   8  -2   8       16.56       17.55      3.68 o 
   9  -2   8        4.95        4.66      2.82 o 
  10  -2   8       42.01       47.19      5.28 o 
  11  -2   8        0.72        7.85      3.07 o 
  12  -2   8       12.62       16.26      3.99 o 
 -10  -1   8        2.33        4.35      1.46 o 
  -9  -1   8        4.59        4.55      2.21 o 
  -8  -1   8       94.52      103.11      4.96 o 
  -7  -1   8       57.46       50.63      3.18 o 
  -6  -1   8       83.89       66.88      3.47 o 
  -5  -1   8       23.58       36.42      2.56 o 
  -4  -1   8        6.62        8.79      1.63 o 
  -3  -1   8       58.25       65.12      3.53 o 
  -2  -1   8      256.83      213.79      4.86 o 
  -1  -1   8      136.35      151.39     12.05 o 
   0  -1   8      485.07      518.77     34.16 o 
   1  -1   8      295.79      305.52     15.90 o 
   2  -1   8       33.80       44.78      2.82 o 
   3  -1   8      229.97      222.50     10.09 o 
   4  -1   8       12.76       13.79      1.19 o 
   5  -1   8        4.74        1.55      0.99 o 
   6  -1   8        0.88        1.36      0.60 o 
   7  -1   8       20.93       18.69      1.82 o 
   8  -1   8        2.56        3.03      1.26 o 
   9  -1   8       23.77       27.72      6.41 o 
  10  -1   8       53.22       52.83      4.20 o 
  11  -1   8       25.51       40.99      5.71 o 
  12  -1   8       28.22       28.11      5.03 o 
 -10   0   8        7.06       10.13      1.97 o 
  -9   0   8       17.49       17.71      3.84 o 
  -8   0   8       18.54       27.16      3.25 o 
  -7   0   8       63.77       53.30      4.46 o 
  -6   0   8        1.64        1.96      1.28 o 
  -5   0   8       16.82       13.44      2.06 o 
  -4   0   8       56.36       47.44      3.87 o 
  -3   0   8      190.57      179.90      8.01 o 
  -2   0   8      466.73      424.96      6.95 o 
  -1   0   8        1.37        4.66      0.68 o 
   0   0   8        0.39        6.36      3.19 o 
   1   0   8      197.92      233.88      6.23 o 
   2   0   8       19.71       23.74      1.70 o 
   3   0   8       76.63       86.24      2.30 o 
   4   0   8      158.27      157.00      3.15 o 
   5   0   8        0.84        1.24      0.62 o 
   6   0   8      324.96      323.54      9.70 o 
   7   0   8       64.08       58.77      2.92 o 
   8   0   8       13.15       14.07      1.93 o 
   9   0   8        7.79       12.88      2.06 o 
  10   0   8       38.61       35.98      4.79 o 
  11   0   8        7.69       13.08      2.43 o 
  12   0   8        6.43        6.13      1.67 o 
 -10   1   8        4.30        6.57      2.33 o 
  -9   1   8        0.36        2.37      1.81 o 
  -8   1   8        5.47        3.70      1.73 o 
  -7   1   8        9.82       14.38      1.92 o 
  -6   1   8       10.89       14.65      2.19 o 
  -5   1   8       34.65       28.50      2.36 o 
  -4   1   8       28.44       25.16      2.40 o 
  -3   1   8      199.72      175.14      6.14 o 
  -2   1   8      579.05      602.67      8.39 o 
  -1   1   8      175.66      188.44      4.59 o 
   0   1   8      542.57      619.68      6.77 o 
   1   1   8      744.81      731.15     14.02 o 
   2   1   8      424.67      461.29      6.12 o 
   3   1   8      452.77      446.93      5.13 o 
   4   1   8        0.14        0.03      0.52 o 
   5   1   8      147.20      144.68      4.99 o 
   6   1   8       95.69      101.94      4.76 o 
   7   1   8       29.76       25.14      2.79 o 
   8   1   8        3.24        2.89      1.27 o 
   9   1   8        4.32        6.43      1.72 o 
  10   1   8        0.14        1.64      1.29 o 
  11   1   8        3.00        6.04      2.55 o 
  12   1   8        0.78        2.88      1.37 o 
  13   1   8        0.17        3.05      1.40 o 
 -10   2   8        0.51        1.84      1.96 o 
  -9   2   8        0.00        1.41      1.96 o 
  -8   2   8       16.89       13.38      2.34 o 
  -7   2   8       13.51       19.22      2.12 o 
  -6   2   8        5.45        5.78      1.34 o 
  -5   2   8        1.27        2.31      1.44 o 
  -4   2   8       32.86       36.03      5.86 o 
  -3   2   8       51.14       50.24      2.80 o 
  -2   2   8       12.26       14.98      1.84 o 
  -1   2   8       39.86       33.15      2.39 o 
   0   2   8      273.97      296.06     16.67 o 
   1   2   8        7.57       12.00      2.45 o 
   2   2   8        0.26        0.66      0.55 o 
   3   2   8        3.32        9.16      1.05 o 
   4   2   8        9.68       13.70      1.36 o 
   5   2   8      246.14      246.82     11.18 o 
   6   2   8      127.22      147.88      7.53 o 
   7   2   8       64.85       49.09      2.98 o 
   8   2   8       22.61       26.08      2.37 o 
   9   2   8       16.97       21.80      3.25 o 
  10   2   8       16.10       20.24      4.23 o 
  11   2   8        0.21        1.12      1.52 o 
  12   2   8       11.68       12.93      2.31 o 
  13   2   8        2.77        7.97      1.84 o 
  -9   3   8        0.02        0.00      1.17 o 
  -8   3   8        3.90        4.05      2.21 o 
  -7   3   8        4.11        0.90      1.06 o 
  -6   3   8        1.04        6.57      1.46 o 
  -5   3   8        1.08        0.00      1.27 o 
  -4   3   8      192.83      167.75     11.78 o 
  -3   3   8       73.28       68.07      7.06 o 
  -2   3   8        0.01        0.00      0.89 o 
  -1   3   8      123.29      114.68      3.80 o 
   0   3   8      758.55      798.95     39.64 o 
   1   3   8     1094.25     1230.19     67.22 o 
   2   3   8      254.97      249.18     13.18 o 
   3   3   8        2.22        2.18      0.71 o 
   4   3   8        1.50        1.80      0.76 o 
   5   3   8       27.97       27.77      1.53 o 
   6   3   8       42.41       45.62      2.58 o 
   7   3   8        7.91        8.28      1.60 o 
   8   3   8        9.58       10.43      1.86 o 
   9   3   8        7.72        9.72      1.96 o 
  10   3   8       37.18       32.17      3.27 o 
  11   3   8      124.36      116.93      5.92 o 
  12   3   8        0.42        1.10      1.56 o 
  13   3   8        1.83        6.14      3.04 o 
  -9   4   8        0.58        6.57      2.82 o 
  -8   4   8        0.62        0.00      1.53 o 
  -7   4   8       15.75       12.15      3.44 o 
  -6   4   8        0.00        0.76      1.21 o 
  -5   4   8       85.68       95.42      4.67 o 
  -4   4   8       66.41       50.98      2.51 o 
  -3   4   8       20.96       19.93      1.78 o 
  -2   4   8      291.32      301.52     19.39 o 
  -1   4   8       45.74       43.44      2.56 o 
   0   4   8        1.25        4.30      0.78 o 
   1   4   8      126.83      116.97      7.22 o 
   2   4   8      344.85      345.69     19.25 o 
   3   4   8        0.02        0.00      0.60 o 
   4   4   8      234.26      270.85      9.76 o 
   5   4   8       74.54       71.51      3.04 o 
   6   4   8       10.54       14.09      1.86 o 
   7   4   8       11.12       12.73      1.95 o 
   8   4   8       39.00       31.38      4.51 o 
   9   4   8      254.35      254.48      6.96 o 
  10   4   8      122.35      109.66      4.97 o 
  11   4   8       26.89       30.48      3.40 o 
  12   4   8        0.05        2.21      1.56 o 
  13   4   8        3.41        2.78      1.51 o 
  -9   5   8        0.88        3.01      1.78 o 
  -8   5   8        0.69        5.52      2.21 o 
  -7   5   8        2.19        3.44      2.09 o 
  -6   5   8       55.75       49.89      5.03 o 
  -5   5   8       13.82       10.13      3.31 o 
  -4   5   8       34.43       29.58      4.17 o 
  -3   5   8       39.43       33.71      2.46 o 
  -2   5   8        5.67        7.07      1.49 o 
  -1   5   8      103.26      101.01      5.46 o 
   0   5   8      108.13      106.90      3.10 o 
   1   5   8        2.64        2.53      1.17 o 
   2   5   8       19.42       26.97      2.79 o 
   3   5   8      339.52      368.89     24.09 o 
   4   5   8        0.25        0.64      0.73 o 
   5   5   8       68.47       55.45      2.80 o 
   6   5   8      157.84      157.00      5.12 o 
   7   5   8        0.03        0.31      1.03 o 
   8   5   8       78.34       78.32      3.95 o 
   9   5   8      161.89      135.55      5.34 o 
  10   5   8        5.66        2.55      1.73 o 
  11   5   8       41.49       41.02      3.61 o 
  12   5   8       14.09       12.10      2.49 o 
  13   5   8        0.13        1.02      1.56 o 
  -8   6   8        2.74        4.79      2.21 o 
  -7   6   8        1.92        3.62      2.45 o 
  -6   6   8        2.38        4.36      2.45 o 
  -5   6   8       74.65       69.04      5.83 o 
  -4   6   8       14.46       13.38      3.38 o 
  -3   6   8      123.84      110.70      6.57 o 
  -2   6   8      150.90      131.24      4.24 o 
  -1   6   8        2.32        2.06      0.92 o 
   0   6   8       70.39       69.52      2.10 o 
   1   6   8      111.58      118.19      5.95 o 
   2   6   8       79.68       79.89      3.10 o 
   3   6   8        6.82       11.96      1.64 o 
   4   6   8      116.68      101.27      5.77 o 
   5   6   8        1.77        2.49      1.08 o 
   6   6   8       85.94       70.96      3.47 o 
   7   6   8       45.93       49.87      3.59 o 
   8   6   8      166.47      150.75      5.36 o 
   9   6   8      320.46      291.37      7.70 o 
  10   6   8        3.40        2.65      1.99 o 
  11   6   8       24.81       22.67      3.23 o 
  12   6   8       32.06       31.07      3.53 o 
  13   6   8        0.03        2.08      1.32 o 
  -7   7   8        4.93        6.69      2.76 o 
  -6   7   8        0.44        0.80      1.66 o 
  -5   7   8        2.54        2.58      2.27 o 
  -4   7   8        0.35        1.47      2.27 o 
  -3   7   8      116.32       87.94      6.08 o 
  -2   7   8       10.58       12.58      3.19 o 
  -1   7   8       17.96       14.73      3.13 o 
   0   7   8       20.31       18.36      1.77 o 
   1   7   8      180.42      183.45      8.38 o 
   2   7   8       47.72       58.53      2.92 o 
   3   7   8       27.91       19.68      2.07 o 
   4   7   8       20.94       17.48      2.05 o 
   5   7   8        8.18        7.21      2.45 o 
   6   7   8       68.66       65.77      5.89 o 
   7   7   8      210.92      186.58      9.27 o 
   8   7   8       10.61       11.54      2.38 o 
   9   7   8        9.24       10.12      2.34 o 
  10   7   8       39.53       30.33      3.34 o 
  11   7   8        0.76        0.47      1.43 o 
  12   7   8        1.86        4.00      1.67 o 
  -7   8   8        3.10        4.36      2.52 o 
  -6   8   8        1.90        3.38      2.15 o 
  -5   8   8        4.78        3.93      2.39 o 
  -4   8   8        3.08        4.05      2.52 o 
  -3   8   8       14.96       20.74      3.93 o 
  -2   8   8        1.58        0.49      1.96 o 
  -1   8   8       19.08       20.99      3.87 o 
   0   8   8      372.78      325.45     10.80 o 
   1   8   8       30.79       30.94      2.45 o 
   2   8   8        8.91       12.08      1.98 o 
   3   8   8       97.76      109.37      4.18 o 
   4   8   8       91.96       81.54      7.18 o 
   5   8   8       26.17       23.14      4.14 o 
   6   8   8        7.38        8.65      2.14 o 
   7   8   8       93.90       91.29      4.36 o 
   8   8   8        3.34        4.74      1.95 o 
   9   8   8        6.68        4.00      1.78 o 
  10   8   8        2.51        0.10      1.34 o 
  11   8   8        0.23        2.13      1.47 o 
  12   8   8        0.19        3.88      1.45 o 
  -6   9   8        2.13        5.09      2.27 o 
  -5   9   8        0.14        1.10      1.84 o 
  -4   9   8        0.03        3.56      2.03 o 
  -3   9   8       11.29        9.70      3.01 o 
  -2   9   8       20.25       22.40      4.11 o 
  -1   9   8       34.15       37.92      4.48 o 
   0   9   8       11.28       17.67      2.34 o 
   1   9   8        0.61        0.31      1.25 o 
   2   9   8       71.84       70.28      4.54 o 
   3   9   8       22.74       32.76      3.56 o 
   4   9   8      136.43      112.97     12.15 o 
   5   9   8      330.30      302.62     18.38 o 
   6   9   8       38.46       27.68      4.20 o 
   7   9   8       93.25      102.40      5.68 o 
   8   9   8       13.72       11.38      2.45 o 
   9   9   8       38.72       32.23      3.65 o 
  10   9   8        0.44        0.57      1.28 o 
  11   9   8        0.04        2.25      1.60 o 
  12   9   8        1.31        2.56      1.49 o 
  -5  10   8        0.18        3.56      2.27 o 
  -4  10   8        5.01        1.41      1.72 o 
  -3  10   8        0.15        0.00      1.53 o 
  -2  10   8       10.03        9.70      3.19 o 
  -1  10   8        4.50        7.92      2.76 o 
   0  10   8       53.12       43.96      2.94 o 
   1  10   8        9.72       11.09      2.14 o 
   2  10   8       38.91       37.96      2.95 o 
   3  10   8        0.24        0.00      1.22 o 
   4  10   8        9.41        7.33      2.24 o 
   5  10   8       21.92       25.42      3.02 o 
   6  10   8       75.00       59.52      3.94 o 
   7  10   8      251.49      220.55      6.94 o 
   8  10   8       10.98       14.80      2.56 o 
   9  10   8       10.03       14.39      2.59 o 
  10  10   8        3.34        8.03      2.23 o 
  11  10   8        2.58        5.29      1.67 o 
  -4  11   8        0.03        0.00      1.66 o 
  -3  11   8        0.74        1.72      2.03 o 
  -2  11   8        0.03        1.72      1.90 o 
  -1  11   8        4.10        7.67      3.01 o 
   0  11   8        3.52        5.77      2.95 o 
   1  11   8       28.62       31.16      3.15 o 
   2  11   8        8.95       11.48      3.04 o 
   3  11   8        1.97        2.12      1.44 o 
   4  11   8        4.65        2.20      1.63 o 
   5  11   8        0.17        0.00      2.06 o 
   6  11   8        1.89        2.58      1.62 o 
   7  11   8        1.36        1.81      1.84 o 
   8  11   8        0.03        0.00      1.47 o 
   9  11   8        1.25        1.33      1.24 o 
  10  11   8        2.56        6.26      1.86 o 
  -3  12   8        0.26        2.52      2.15 o 
  -2  12   8        0.11        3.56      2.21 o 
  -1  12   8        0.01        2.21      1.96 o 
   0  12   8       10.49       12.83      3.31 o 
   1  12   8       21.44       21.80      2.75 o 
   2  12   8       17.58       27.39      3.12 o 
   3  12   8        0.59        2.46      2.24 o 
   4  12   8       14.82       17.43      3.99 o 
   5  12   8        4.11        5.77      1.76 o 
   6  12   8       13.44       13.40      2.38 o 
   7  12   8        3.14        4.77      1.78 o 
   8  12   8        6.05       10.26      2.21 o 
   9  12   8        0.29        2.49      1.84 o 
  -1  13   8        3.16        8.22      2.88 o 
   0  13   8       11.27       17.12      3.93 o 
   1  13   8        0.04        0.31      1.43 o 
   2  13   8        3.17        6.40      1.65 o 
   3  13   8        1.34        5.03      1.65 o 
   4  13   8        2.39        4.85      1.54 o 
   5  13   8       13.63        9.27      3.19 o 
   6  13   8        3.22        3.04      1.53 o 
   7  13   8        0.11        1.51      1.31 o 
   8  13   8        1.10        4.98      2.03 o 
   2  14   8        2.32        4.96      3.19 o 
   3  14   8        0.23        5.02      1.58 o 
   4  14   8        1.73        5.19      2.36 o 
   5  14   8        0.24        1.85      1.44 o 
  -1 -11   9        0.00        4.11      2.64 o 
   0 -11   9        0.01        0.55      2.76 o 
  -3 -10   9        2.08        1.60      2.21 o 
  -2 -10   9        3.61        8.59      2.95 o 
  -1 -10   9        8.77       13.13      3.50 o 
   0 -10   9        3.02        7.79      3.13 o 
   1 -10   9       24.64       34.18      5.34 o 
   2 -10   9        1.43        3.99      2.64 o 
   3 -10   9        5.09        9.02      3.56 o 
   4 -10   9        1.99        1.78      2.64 o 
  -6  -9   9        0.01        1.29      1.53 o 
  -5  -9   9        0.12        0.00      1.17 o 
  -2  -9   9        3.77        4.66      2.52 o 
  -1  -9   9       22.57       23.32      4.30 o 
   0  -9   9        6.83        7.79      3.01 o 
   1  -9   9       39.31       37.13      5.46 o 
   2  -9   9        2.88        0.74      2.39 o 
   3  -9   9        2.49        7.00      3.19 o 
   4  -9   9        1.06        1.53      2.45 o 
   5  -9   9        4.66        7.49      3.38 o 
  -7  -8   9        0.01        3.01      2.09 o 
  -6  -8   9        1.84        4.05      2.09 o 
  -5  -8   9        9.16        8.22      2.64 o 
  -4  -8   9       23.55       26.26      4.42 o 
  -2  -8   9       36.01       33.32      3.87 o 
  -1  -8   9       20.56       11.29      3.56 o 
   0  -8   9       20.53       15.89      3.80 o 
   1  -8   9       74.41       71.00      5.77 o 
   2  -8   9        1.25        0.00      2.27 o 
   3  -8   9        0.00        2.70      2.64 o 
   4  -8   9        3.53        8.78      3.13 o 
   5  -8   9        7.24       10.31      3.56 o 
   6  -8   9        1.55        4.30      2.76 o 
   7  -8   9        0.41        4.79      2.58 o 
  -8  -7   9        1.29        0.86      1.60 o 
  -7  -7   9        4.50        3.31      2.03 o 
  -6  -7   9       43.99       36.39      4.23 o 
  -5  -7   9        0.27        3.62      2.21 o 
  -4  -7   9       40.16       28.78      4.54 o 
  -3  -7   9        1.19        1.84      1.84 o 
  -2  -7   9       18.54       15.60      2.43 o 
  -1  -7   9      122.78      129.79      6.87 o 
   0  -7   9        6.07        3.31      2.58 o 
   1  -7   9       23.02       17.18      3.87 o 
   2  -7   9       81.77       67.38      5.77 o 
   3  -7   9       30.54       31.30      4.66 o 
   4  -7   9        1.36        2.33      2.52 o 
   5  -7   9        9.99       18.53      4.23 o 
   6  -7   9        3.39        6.87      3.13 o 
   7  -7   9        2.40        2.88      2.70 o 
   8  -7   9        5.00        9.51      3.62 o 
  -8  -6   9        0.96        4.42      1.90 o 
  -7  -6   9        6.29        7.30      2.33 o 
  -6  -6   9       16.12       14.85      3.38 o 
  -5  -6   9       21.15       23.93      4.17 o 
  -4  -6   9      172.96      131.02      7.49 o 
  -3  -6   9       24.02       23.63      4.17 o 
  -2  -6   9        9.73       19.12      2.82 o 
  -1  -6   9       28.96       27.07      3.62 o 
   0  -6   9      104.70       85.67     13.65 o 
   1  -6   9      805.91      761.06     15.71 o 
   2  -6   9      185.34      156.91      7.67 o 
   3  -6   9        6.49        8.04      3.19 o 
   4  -6   9       26.88       23.69      4.23 o 
   5  -6   9       13.32       19.88      4.05 o 
   6  -6   9        3.96        2.33      2.64 o 
   7  -6   9        1.73        1.78      2.27 o 
   8  -6   9        0.18        3.50      2.70 o 
   9  -6   9        0.79        8.35      3.07 o 
  -8  -5   9       11.51       11.48      2.95 o 
  -7  -5   9        2.57        2.76      1.78 o 
  -6  -5   9       38.88       31.91      3.93 o 
  -5  -5   9        0.17        0.00      1.29 o 
  -4  -5   9       10.00        6.63      2.82 o 
  -3  -5   9       36.93       31.73      4.30 o 
  -2  -5   9        1.17        1.68      1.12 o 
  -1  -5   9        4.71        2.48      1.24 o 
   0  -5   9       41.44       55.85     14.27 o 
   1  -5   9      476.28      399.89     70.60 o 
   2  -5   9        0.04        0.13      1.35 o 
   3  -5   9       90.60       61.91     10.86 o 
   4  -5   9        4.06        5.85      1.71 o 
   5  -5   9       30.18       29.43      5.74 o 
   6  -5   9       50.26       44.18      4.91 o 
   7  -5   9        2.62        0.74      2.33 o 
   8  -5   9        4.66       11.29      3.68 o 
   9  -5   9        8.52       10.43      3.50 o 
  10  -5   9        2.89        7.24      2.82 o 
  -9  -4   9        4.57        7.79      2.33 o 
  -8  -4   9       23.25       32.33      2.62 o 
  -7  -4   9       15.42       15.75      2.29 o 
  -6  -4   9      111.12      110.09      7.76 o 
  -5  -4   9       10.78       12.82      1.94 o 
  -4  -4   9        0.16        0.00      1.53 o 
  -3  -4   9       43.29       41.85      3.99 o 
  -2  -4   9        6.19        2.27      1.72 o 
  -1  -4   9        0.44        1.09      1.00 o 
   0  -4   9      137.79      142.83     14.94 o 
   1  -4   9        6.62        4.15      1.45 o 
   2  -4   9      145.20      122.83     22.31 o 
   3  -4   9        6.98        6.23      1.62 o 
   4  -4   9       98.29       83.16     10.83 o 
   5  -4   9       21.94       17.18      3.93 o 
   6  -4   9       22.87       27.55      4.30 o 
   7  -4   9        0.23        0.06      2.03 o 
   8  -4   9        6.96        9.02      3.38 o 
   9  -4   9        0.12        0.00      2.03 o 
  10  -4   9       28.60       35.84      5.46 o 
  -9  -3   9        6.05       12.84      7.33 o 
  -8  -3   9        9.77       13.41      2.30 o 
  -7  -3   9        0.07        2.98      1.37 o 
  -6  -3   9       30.34       23.46      2.49 o 
  -5  -3   9       48.54       32.75      2.88 o 
  -4  -3   9       30.20       24.47      2.95 o 
  -3  -3   9       12.21       12.12      1.71 o 
  -2  -3   9       64.25       52.73      3.84 o 
  -1  -3   9      114.39      117.16     24.36 o 
   0  -3   9      127.86      125.76     21.51 o 
   1  -3   9      145.40      144.51     22.92 o 
   2  -3   9      101.61      113.57     17.21 o 
   3  -3   9        8.86        6.22      1.51 o 
   4  -3   9        0.20        1.10      1.47 o 
   5  -3   9       87.89       69.10      9.73 o 
   6  -3   9       55.52       46.95      4.60 o 
   7  -3   9        3.55        8.16      3.07 o 
   8  -3   9        4.43        8.96      3.13 o 
   9  -3   9        2.45        6.32      2.95 o 
  10  -3   9       18.49       22.03      4.42 o 
  11  -3   9       10.38       13.56      3.87 o 
  -9  -2   9        0.46        2.91      1.31 o 
  -8  -2   9       83.79       63.04      3.73 o 
  -7  -2   9       32.12       30.67      2.82 o 
  -6  -2   9      131.99      113.46      4.60 o 
  -5  -2   9       64.13       56.30      4.08 o 
  -4  -2   9        1.20        3.09      1.25 o 
  -3  -2   9       14.41       14.56      1.87 o 
  -2  -2   9        0.02        2.49      0.90 o 
  -1  -2   9        4.25        2.79      0.88 o 
   0  -2   9      168.57      186.34     14.51 o 
   1  -2   9      439.51      451.48     26.80 o 
   2  -2   9        0.41        1.67      0.74 o 
   3  -2   9      128.13      140.09     16.97 o 
   4  -2   9       35.51       31.69      3.47 o 
   5  -2   9       23.36       22.17      1.96 o 
   6  -2   9       55.81       49.87      3.16 o 
   7  -2   9       16.21       16.88      3.56 o 
   8  -2   9        6.47        2.27      2.21 o 
   9  -2   9        3.99       10.00      3.44 o 
  10  -2   9       25.75       25.41      4.66 o 
  11  -2   9       28.18       30.25      5.34 o 
  -9  -1   9        0.00        0.67      3.41 o 
  -8  -1   9        5.57        7.52      2.08 o 
  -7  -1   9        4.55        7.96      1.95 o 
  -6  -1   9       47.81       59.93      3.40 o 
  -5  -1   9        0.60        0.36      1.75 o 
  -4  -1   9       34.29       26.94      2.54 o 
  -3  -1   9       54.08       55.51      2.90 o 
  -2  -1   9       20.62       23.15      2.15 o 
  -1  -1   9      250.23      199.50      9.02 o 
   0  -1   9      433.00      475.15     31.05 o 
   1  -1   9      155.12      184.65     12.35 o 
   2  -1   9        3.32       10.00      1.27 o 
   3  -1   9      186.46      191.29     10.69 o 
   4  -1   9       26.84       23.99      1.36 o 
   5  -1   9        0.92        1.35      0.62 o 
   6  -1   9       19.16       17.40      1.30 o 
   7  -1   9       11.99       13.13      1.82 o 
   8  -1   9        3.22        2.90      1.12 o 
   9  -1   9        0.00        3.25      2.21 o 
  10  -1   9       36.82       40.93      4.91 o 
  11  -1   9       10.00       18.96      4.23 o 
  12  -1   9        4.51        7.61      2.88 o 
  -9   0   9        0.11        3.53      2.21 o 
  -8   0   9       35.87       31.19      3.50 o 
  -7   0   9       48.23       51.28      3.31 o 
  -6   0   9        0.26        0.21      1.13 o 
  -5   0   9        0.82        0.00      1.13 o 
  -4   0   9       19.93       21.15      2.36 o 
  -3   0   9       11.06       15.56      2.03 o 
  -2   0   9       84.79       89.64      3.48 o 
  -1   0   9      239.80      251.54      5.44 o 
   0   0   9       47.88       51.83      1.75 o 
   1   0   9       27.07       39.59      1.77 o 
   2   0   9       23.20       15.89      1.22 o 
   3   0   9       99.03      104.61      2.64 o 
   4   0   9      214.86      219.21      3.89 o 
   5   0   9      104.50       94.50      2.88 o 
   6   0   9        6.87       11.76      1.31 o 
   7   0   9       15.72       18.31      1.86 o 
   8   0   9        0.15        0.46      0.87 o 
   9   0   9       23.10       29.25      2.58 o 
  10   0   9        0.48        2.16      1.40 o 
  11   0   9        4.96        9.32      2.01 o 
  12   0   9        0.00        1.41      2.52 o 
  -9   1   9        0.91        2.88      1.60 o 
  -8   1   9        8.16        3.67      1.50 o 
  -7   1   9       27.87       36.88      2.52 o 
  -6   1   9        3.58        3.89      1.52 o 
  -5   1   9       22.84       30.28      2.54 o 
  -4   1   9        0.25        1.95      1.19 o 
  -3   1   9       20.16       17.80      2.15 o 
  -2   1   9        4.43        2.36      2.03 o 
  -1   1   9        0.00        1.35      1.35 o 
   0   1   9        9.03       10.42      1.18 o 
   1   1   9       40.19       39.96      1.63 o 
   2   1   9       12.23       14.40      1.17 o 
   3   1   9       26.23       27.12      1.47 o 
   4   1   9        3.45        5.83      0.98 o 
   5   1   9        9.52        7.38      1.07 o 
   6   1   9      178.15      182.60      4.62 o 
   7   1   9       83.63       89.22      3.69 o 
   8   1   9        0.58        0.21      0.92 o 
   9   1   9        2.72        3.63      1.53 o 
  10   1   9       12.49       11.98      2.17 o 
  11   1   9       21.05       22.40      3.10 o 
  12   1   9       12.60       19.00      2.78 o 
  -9   2   9        1.62        9.33      3.01 o 
  -8   2   9        0.80        1.81      1.99 o 
  -7   2   9        1.17        5.33      1.51 o 
  -6   2   9        0.55        0.00      0.87 o 
  -5   2   9       12.61       12.83      3.25 o 
  -4   2   9       93.94       88.76      3.91 o 
  -3   2   9        0.00        1.54      1.06 o 
  -2   2   9       21.06       19.30      2.17 o 
  -1   2   9      155.65      148.49      4.42 o 
   0   2   9      148.29      136.00      4.29 o 
   1   2   9      399.54      418.45     12.18 o 
   2   2   9      346.84      361.73      7.28 o 
   3   2   9      238.13      227.86      8.69 o 
   4   2   9      400.13      406.00     17.55 o 
   5   2   9        0.51        0.76      0.61 o 
   6   2   9        7.46        8.82      1.19 o 
   7   2   9       29.02       28.18      2.25 o 
   8   2   9       36.35       36.53      2.60 o 
   9   2   9       85.09       91.84      4.25 o 
  10   2   9       33.64       39.96      3.12 o 
  11   2   9        0.26        2.23      2.09 o 
  12   2   9        4.58       12.19      2.45 o 
  -9   3   9        0.45        5.77      2.15 o 
  -8   3   9        0.33        2.45      1.66 o 
  -7   3   9        0.51        1.29      1.75 o 
  -6   3   9        0.00        0.31      0.97 o 
  -5   3   9        0.02        1.12      1.05 o 
  -4   3   9       12.74       12.48      2.13 o 
  -3   3   9       16.92       15.47      2.19 o 
  -2   3   9      291.80      288.04      6.49 o 
  -1   3   9      227.15      238.65      5.70 o 
   0   3   9        1.51        3.13      1.23 o 
   1   3   9       10.49       11.65      1.13 o 
   2   3   9       41.23       47.56      1.89 o 
   3   3   9       84.01       77.65      2.42 o 
   4   3   9        8.64        9.29      1.20 o 
   5   3   9      195.76      193.53      7.50 o 
   6   3   9        0.75        0.81      0.60 o 
   7   3   9        2.43        2.30      1.12 o 
   8   3   9        0.00        0.03      1.12 o 
   9   3   9       36.92       35.93      3.05 o 
  10   3   9        1.28        3.41      1.77 o 
  11   3   9        3.73        7.66      2.22 o 
  12   3   9       39.56       38.60      3.27 o 
  13   3   9        3.51        3.29      1.47 o 
  -8   4   9        1.10        1.47      1.96 o 
  -7   4   9        1.57        4.60      2.21 o 
  -6   4   9       32.26       34.45      3.38 o 
  -5   4   9       11.32       16.32      3.34 o 
  -4   4   9       15.27       17.86      1.97 o 
  -3   4   9      103.78      109.35     11.91 o 
  -2   4   9       70.66       76.85      6.60 o 
  -1   4   9       14.95       18.90      2.21 o 
   0   4   9       19.93       24.82      2.08 o 
   1   4   9      190.16      179.74     12.08 o 
   2   4   9        5.64        5.65      0.98 o 
   3   4   9       55.92       69.65      4.57 o 
   4   4   9       40.43       51.08      2.19 o 
   5   4   9        3.20        3.04      1.07 o 
   6   4   9        7.24       10.92      1.93 o 
   7   4   9      327.81      345.92      7.40 o 
   8   4   9      146.75      154.06      5.36 o 
   9   4   9       27.82       28.00      3.08 o 
  10   4   9       36.32       33.94      3.51 o 
  11   4   9      111.67      105.26      5.08 o 
  12   4   9        5.89        8.46      2.32 o 
  13   4   9        0.03        4.30      1.66 o 
  -8   5   9        0.00        1.35      2.21 o 
  -7   5   9        2.76        6.69      2.45 o 
  -6   5   9       30.27       22.64      4.42 o 
  -5   5   9       47.95       30.73      2.92 o 
  -4   5   9       21.20       15.81      2.49 o 
  -3   5   9       38.84       29.39      2.49 o 
  -2   5   9       47.53       47.25      4.17 o 
  -1   5   9       21.17       18.99      2.31 o 
   0   5   9       25.25       26.18      2.23 o 
   1   5   9        7.77        5.54      0.94 o 
   2   5   9       88.16       74.94      4.33 o 
   3   5   9      119.47      127.78     10.40 o 
   4   5   9       24.03       21.22      1.83 o 
   5   5   9       14.91       14.82      1.92 o 
   6   5   9       34.10       39.42      3.10 o 
   7   5   9       46.49       36.32      3.16 o 
   8   5   9      155.64      137.48      5.16 o 
   9   5   9       10.86       13.11      3.04 o 
  10   5   9        0.27        0.00      1.78 o 
  11   5   9       50.36       46.60      3.69 o 
  12   5   9        0.12        1.93      1.61 o 
  13   5   9        0.22        1.08      1.66 o 
  -7   6   9        1.01        3.62      2.27 o 
  -6   6   9        0.12        1.96      1.90 o 
  -5   6   9        0.00        0.00      1.66 o 
  -4   6   9      169.10      157.16      8.22 o 
  -3   6   9       11.39       13.09      2.16 o 
  -2   6   9        0.66        1.25      1.00 o 
  -1   6   9       16.69       18.69      2.45 o 
   0   6   9        2.00        1.47      1.78 o 
   1   6   9      152.53      123.23      5.09 o 
   2   6   9      204.95      184.71     15.46 o 
   3   6   9      105.52       97.29      6.84 o 
   4   6   9        7.73        6.79      1.45 o 
   5   6   9       97.24       93.71     12.67 o 
   6   6   9       26.40       31.86      4.30 o 
   7   6   9      273.77      257.01     15.00 o 
   8   6   9        2.65        2.14      2.18 o 
   9   6   9      208.72      183.69      7.46 o 
  10   6   9       59.75       54.06      5.25 o 
  11   6   9       17.41       17.79      2.89 o 
  12   6   9        0.11        0.00      1.27 o 
  -7   7   9        0.02        0.49      2.15 o 
  -6   7   9        0.03        3.74      2.27 o 
  -5   7   9       10.09        3.19      2.21 o 
  -4   7   9       63.28       48.17      5.09 o 
  -3   7   9        8.94        9.88      3.31 o 
  -2   7   9       24.33       29.09      4.36 o 
  -1   7   9       14.09        8.84      2.76 o 
   0   7   9       34.18       31.97      3.93 o 
   1   7   9       53.53       49.36      2.74 o 
   2   7   9        2.52        2.29      1.24 o 
   3   7   9      117.05      112.54      9.60 o 
   4   7   9       11.33       10.50      1.89 o 
   5   7   9       80.19       68.31      5.89 o 
   6   7   9       51.04       43.60      3.20 o 
   7   7   9        7.68        6.63      2.08 o 
   8   7   9       29.10       24.55      3.01 o 
   9   7   9       88.03       77.59      5.65 o 
  10   7   9        0.19        0.00      1.11 o 
  11   7   9       15.92       19.73      2.95 o 
  12   7   9        1.89        2.79      1.30 o 
  -6   8   9        3.97        6.38      2.64 o 
  -5   8   9        5.51        5.89      2.70 o 
  -4   8   9        6.08        6.44      2.70 o 
  -3   8   9        4.32        4.17      2.39 o 
  -2   8   9        1.08        1.66      1.96 o 
  -1   8   9        0.04        0.00      1.84 o 
   0   8   9      213.43      188.27      8.53 o 
   1   8   9      398.44      383.60      9.63 o 
   2   8   9      123.90      105.60      6.60 o 
   3   8   9       11.95       17.38      2.31 o 
   4   8   9        1.57        1.97      1.55 o 
   5   8   9      253.02      230.11     22.09 o 
   6   8   9      155.82      158.36      8.96 o 
   7   8   9      178.21      162.94      8.13 o 
   8   8   9        3.35        0.40      1.58 o 
   9   8   9        2.81        0.47      1.55 o 
  10   8   9        5.79        9.00      4.14 o 
  11   8   9        6.17       12.26      2.52 o 
  12   8   9        1.58        4.95      1.58 o 
  -5   9   9        8.45        5.28      2.58 o 
  -4   9   9        0.39        2.39      1.90 o 
  -3   9   9        0.88        0.31      2.09 o 
  -2   9   9        1.92        0.00      2.09 o 
  -1   9   9       29.49       32.40      4.79 o 
   0   9   9      153.49      162.19      8.35 o 
   1   9   9      135.58      131.23      4.77 o 
   2   9   9       34.96       33.44      3.04 o 
   3   9   9       46.09       49.33      3.56 o 
   4   9   9        1.36        0.81      1.63 o 
   5   9   9       17.60       20.26      2.95 o 
   6   9   9       23.08       27.17      3.12 o 
   7   9   9       70.63       65.45      5.80 o 
   8   9   9       32.95       30.46      3.32 o 
   9   9   9        5.88        3.18      1.63 o 
  10   9   9       11.20       14.90      2.67 o 
  11   9   9        0.11        0.26      1.19 o 
  -4  10   9        0.85        0.00      1.72 o 
  -3  10   9        0.63        1.84      1.96 o 
  -2  10   9        2.08        2.76      2.27 o 
  -1  10   9       16.99       16.94      3.99 o 
   0  10   9       13.08       18.35      4.11 o 
   1  10   9        1.39        2.15      1.90 o 
   2  10   9       92.50       95.02      6.87 o 
   3  10   9        1.89        2.18      1.55 o 
   4  10   9        1.58        0.30      2.39 o 
   5  10   9      153.52      132.28      8.68 o 
   6  10   9        9.21        8.53      2.23 o 
   7  10   9        0.55        0.59      1.75 o 
   8  10   9        1.50        4.43      1.67 o 
   9  10   9        0.06        0.55      1.84 o 
  10  10   9        1.65        1.64      1.41 o 
  11  10   9        2.07        1.81      1.49 o 
  -3  11   9        1.33        1.90      2.27 o 
  -2  11   9        1.95        2.15      2.09 o 
  -1  11   9        1.03        4.36      2.45 o 
   0  11   9       24.25       27.06      4.66 o 
   1  11   9       32.03       40.13      4.73 o 
   2  11   9        9.87       10.40      2.17 o 
   3  11   9       70.64       61.30      3.69 o 
   4  11   9        2.18        4.90      2.64 o 
   5  11   9        3.03        5.11      1.70 o 
   6  11   9        5.63        7.92      1.89 o 
   7  11   9        3.21        2.12      1.41 o 
   8  11   9        0.07        0.82      1.23 o 
   9  11   9        0.88        2.31      2.76 o 
  10  11   9        0.10        0.02      1.15 o 
  -2  12   9        0.55        5.65      2.88 o 
  -1  12   9        0.44        1.60      2.27 o 
   0  12   9       11.60       18.78      4.23 o 
   1  12   9        1.95        3.62      2.58 o 
   2  12   9        9.63       12.32      2.30 o 
   3  12   9        4.61       11.38      2.21 o 
   4  12   9        2.41        6.08      2.70 o 
   5  12   9       13.39       19.53      3.59 o 
   6  12   9        0.06        3.77      1.61 o 
   7  12   9        1.86        3.54      1.61 o 
   8  12   9        0.03        2.61      1.49 o 
   9  12   9        1.41        2.26      1.40 o 
   0  13   9        0.18        5.71      2.52 o 
   1  13   9       12.40       16.75      3.74 o 
   2  13   9        0.14        2.64      1.51 o 
   3  13   9        0.48        5.45      1.49 o 
   4  13   9        0.05        0.50      1.37 o 
   5  13   9        0.04        0.18      1.84 o 
   6  13   9        2.23        2.95      1.63 o 
   7  13   9        3.91        6.31      1.82 o 
   8  13   9        1.41        3.56      1.61 o 
  -1 -10  10        0.46        0.61      2.27 o 
   0 -10  10        0.06        4.05      2.15 o 
   1 -10  10        0.00        4.91      2.64 o 
   2 -10  10        3.85        9.76      3.07 o 
  -5  -9  10        0.03        0.31      1.78 o 
  -4  -9  10        4.37        4.66      2.03 o 
  -3  -9  10        9.94        8.10      2.95 o 
  -2  -9  10        6.11        7.06      2.52 o 
  -1  -9  10        0.94        3.80      2.33 o 
   0  -9  10        3.58        3.93      2.70 o 
   1  -9  10        8.15        4.79      2.76 o 
   2  -9  10        4.61       12.21      3.74 o 
   3  -9  10        5.27        6.75      2.82 o 
   4  -9  10        0.01        4.36      2.82 o 
  -6  -8  10        1.12        2.52      1.84 o 
  -5  -8  10        3.22        6.81      2.58 o 
  -4  -8  10        0.17        0.31      1.84 o 
  -3  -8  10       19.97       17.24      3.87 o 
  -2  -8  10        3.57        3.19      1.90 o 
  -1  -8  10       20.97       25.17      3.02 o 
   0  -8  10        0.38        0.00      2.15 o 
   1  -8  10        0.14        2.09      2.45 o 
   2  -8  10       29.69       40.07      4.91 o 
   3  -8  10       35.17       43.32      5.03 o 
   4  -8  10       14.68       13.75      3.99 o 
   5  -8  10        3.21        6.50      2.95 o 
   6  -8  10        6.97       17.00      4.17 o 
  -7  -7  10        0.24        0.37      1.41 o 
  -6  -7  10        8.82       11.29      3.13 o 
  -5  -7  10        0.10        2.45      1.84 o 
  -4  -7  10       14.07       14.24      3.56 o 
  -3  -7  10       22.94       19.76      4.05 o 
  -2  -7  10        8.93        8.04      2.88 o 
  -1  -7  10        2.22        1.20      1.43 o 
   0  -7  10       44.38       35.75     10.28 o 
   1  -7  10       58.72       44.82      3.31 o 
   2  -7  10        4.33        2.21      1.58 o 
   3  -7  10        7.96        8.55      2.04 o 
   4  -7  10       14.24       15.12      3.53 o 
   5  -7  10        9.49       10.40      2.09 o 
   6  -7  10        1.04        3.74      2.76 o 
   7  -7  10        3.57        4.48      2.82 o 
  -7  -6  10        4.02        8.28      2.76 o 
  -6  -6  10        0.01        3.01      1.90 o 
  -5  -6  10       33.35       33.63      4.85 o 
  -4  -6  10        0.45        0.00      1.66 o 
  -3  -6  10        0.90        0.18      1.47 o 
  -2  -6  10        9.71        5.15      2.39 o 
  -1  -6  10       69.01       53.86      7.21 o 
   0  -6  10        6.24        5.94      1.88 o 
   1  -6  10      238.72      252.11     45.20 o 
   2  -6  10      437.44      332.61     53.85 o 
   3  -6  10      133.67      104.36     20.68 o 
   4  -6  10       14.10       15.73      5.74 o 
   5  -6  10       14.77       15.85      6.41 o 
   6  -6  10       22.00       24.36      4.54 o 
   7  -6  10        5.02        7.43      3.31 o 
   8  -6  10       20.20       26.26      4.91 o 
  -8  -5  10        2.61        6.38      2.39 o 
  -7  -5  10        0.54        1.41      1.72 o 
  -6  -5  10        0.19        1.84      1.66 o 
  -5  -5  10        2.11        0.00      1.47 o 
  -4  -5  10        2.30        0.86      1.78 o 
  -3  -5  10       56.60       48.54      4.66 o 
  -2  -5  10        4.16        4.54      2.09 o 
  -1  -5  10        0.00        0.00      1.04 o 
   0  -5  10       13.65       11.64      2.85 o 
   1  -5  10      543.26      506.00     93.28 o 
   2  -5  10      520.57      368.76     56.55 o 
   3  -5  10      281.40      245.39     48.36 o 
   4  -5  10       18.97       22.01      2.59 o 
   5  -5  10        2.75        5.47      1.65 o 
   6  -5  10       80.26      109.85      7.36 o 
   7  -5  10        1.91        5.71      2.82 o 
   8  -5  10        2.06        8.22      3.13 o 
   9  -5  10        0.70        1.96      2.64 o 
  -8  -4  10        2.09        7.32      1.73 o 
  -7  -4  10       31.33       33.38      4.85 o 
  -6  -4  10        8.05        3.19      2.03 o 
  -5  -4  10       34.30       31.97      4.54 o 
  -4  -4  10        1.75        3.19      2.15 o 
  -3  -4  10        0.03        0.00      1.17 o 
  -2  -4  10        0.76        0.00      1.41 o 
  -1  -4  10       14.38       12.89      3.07 o 
   0  -4  10      359.45      350.86     56.58 o 
   1  -4  10       22.91       30.28      7.89 o 
   2  -4  10       94.50       70.45     10.55 o 
   3  -4  10      241.96      197.11     31.30 o 
   4  -4  10       27.35       27.44      2.76 o 
   5  -4  10       18.73       13.84      2.15 o 
   6  -4  10       54.40       57.99      5.40 o 
   7  -4  10        0.03        1.66      2.52 o 
   8  -4  10       11.89        6.93      3.13 o 
   9  -4  10        3.62        7.73      3.13 o 
  10  -4  10        5.77        9.70      3.38 o 
  -8  -3  10        1.05        2.43      1.28 o 
  -7  -3  10       32.13       39.21      3.00 o 
  -6  -3  10        3.59        7.27      1.68 o 
  -5  -3  10       30.16       30.58      2.54 o 
  -4  -3  10        2.39        1.62      1.78 o 
  -3  -3  10        0.42        0.18      1.35 o 
  -2  -3  10        5.22        7.67      2.39 o 
  -1  -3  10       13.23        7.79      2.58 o 
   0  -3  10        3.79        6.08      1.44 o 
   1  -3  10      168.30      113.20     16.48 o 
   2  -3  10        6.47       15.18      2.10 o 
   3  -3  10        0.02        1.21      1.15 o 
   4  -3  10       36.38       37.64      3.34 o 
   5  -3  10       13.37       11.98      1.93 o 
   6  -3  10       66.72       52.90      4.85 o 
   7  -3  10        3.69        9.20      3.31 o 
   8  -3  10        0.52        2.03      2.27 o 
   9  -3  10       10.71       17.12      3.99 o 
  10  -3  10        0.03        2.27      2.64 o 
  -9  -2  10        0.19        1.59      1.30 o 
  -8  -2  10        1.07        3.44      1.50 o 
  -7  -2  10       34.08       34.92      3.07 o 
  -6  -2  10        2.55        6.17      1.90 o 
  -5  -2  10        1.32        1.57      1.14 o 
  -4  -2  10       21.50       23.28      2.52 o 
  -3  -2  10       13.43       12.04      1.83 o 
  -2  -2  10      292.73      250.01     13.16 o 
  -1  -2  10       67.73       64.08      5.09 o 
   0  -2  10        1.68        1.84      0.74 o 
   1  -2  10       33.82       28.19      2.27 o 
   2  -2  10       44.39       41.46      7.00 o 
   3  -2  10       85.27       85.41      6.14 o 
   4  -2  10       54.57       48.82      2.82 o 
   5  -2  10        7.40        7.72      1.58 o 
   6  -2  10        7.00        8.14      1.66 o 
   7  -2  10       52.02       54.25      5.03 o 
   8  -2  10       17.18       25.47      4.42 o 
   9  -2  10       13.53       17.31      4.11 o 
  10  -2  10        0.23        0.00      1.84 o 
  11  -2  10       15.24       20.80      4.48 o 
  -9  -1  10        1.52        2.77      1.63 o 
  -8  -1  10       27.70       35.16      4.17 o 
  -7  -1  10        0.47        1.15      2.27 o 
  -6  -1  10        7.14        8.53      2.27 o 
  -5  -1  10       19.22       23.48      2.69 o 
  -4  -1  10        0.65        0.64      1.12 o 
  -3  -1  10       24.51       18.82      2.29 o 
  -2  -1  10       92.87       82.08      5.15 o 
  -1  -1  10       30.67       47.96      4.82 o 
   0  -1  10       91.71       93.92      8.44 o 
   1  -1  10      253.20      242.77     12.56 o 
   2  -1  10       21.11       16.82      1.32 o 
   3  -1  10      107.00      108.69      3.27 o 
   4  -1  10        2.47        3.75      0.84 o 
   5  -1  10        6.94        8.69      1.20 o 
   6  -1  10       29.29       26.59      3.28 o 
   7  -1  10       63.11       56.70      5.03 o 
   8  -1  10        0.71        4.23      2.45 o 
   9  -1  10        0.02        0.00      2.15 o 
  10  -1  10        0.89        0.00      2.03 o 
  11  -1  10        1.59        5.09      2.82 o 
  -9   0  10        4.35        8.21      1.89 o 
  -8   0  10        9.54        8.59      2.05 o 
  -7   0  10        0.24        2.28      1.60 o 
  -6   0  10        1.16        1.20      1.26 o 
  -5   0  10        2.09        0.39      1.10 o 
  -4   0  10       61.12       55.02      4.45 o 
  -3   0  10        0.98        0.50      1.06 o 
  -2   0  10        8.55        8.13      1.62 o 
  -1   0  10      373.88      301.36     12.06 o 
   0   0  10       15.68       15.88      1.86 o 
   1   0  10        0.05        1.29      0.64 o 
   2   0  10       21.78       22.50      1.50 o 
   3   0  10       34.91       39.05      1.81 o 
   4   0  10       12.48       15.57      1.33 o 
   5   0  10        0.25        1.35      0.69 o 
   6   0  10      158.72      164.68      3.74 o 
   7   0  10        1.59        1.33      1.02 o 
   8   0  10       16.25       20.71      2.39 o 
   9   0  10        2.82        5.47      1.52 o 
  10   0  10        3.78        4.36      2.58 o 
  11   0  10       27.49       20.13      4.66 o 
  12   0  10       13.33       12.95      3.74 o 
  -9   1  10        2.83        2.19      1.53 o 
  -8   1  10        0.00        1.64      1.29 o 
  -7   1  10       25.17       31.38      2.70 o 
  -6   1  10        0.17        0.82      1.75 o 
  -5   1  10       25.62       20.11      2.60 o 
  -4   1  10      142.39      154.13      5.21 o 
  -3   1  10       39.28       38.74      2.77 o 
  -2   1  10      110.00      122.69      8.01 o 
  -1   1  10      431.78      424.07     17.67 o 
   0   1  10       31.46       39.40      2.43 o 
   1   1  10        5.68        3.75      0.82 o 
   2   1  10      108.57      118.59      2.93 o 
   3   1  10       38.44       29.92      1.65 o 
   4   1  10      410.43      396.20      5.52 o 
   5   1  10      159.83      169.79      7.92 o 
   6   1  10        0.94        0.34      1.02 o 
   7   1  10        2.42        3.91      1.18 o 
   8   1  10       15.98       14.17      2.13 o 
   9   1  10        0.75        1.88      1.36 o 
  10   1  10        0.41        2.60      1.78 o 
  11   1  10        2.48        7.28      1.91 o 
  12   1  10        2.14        3.73      1.53 o 
  -8   2  10        3.36        7.04      1.75 o 
  -7   2  10        1.69        3.57      1.33 o 
  -6   2  10        0.57        1.95      1.07 o 
  -5   2  10       17.43       15.10      2.41 o 
  -4   2  10       44.45       44.68      3.06 o 
  -3   2  10        8.54        6.67      1.71 o 
  -2   2  10        0.32        0.15      1.03 o 
  -1   2  10       25.81       23.69      2.38 o 
   0   2  10       97.88       98.69      7.64 o 
   1   2  10      110.38      134.80      5.05 o 
   2   2  10       34.70       28.22      1.60 o 
   3   2  10       25.83       22.33      1.60 o 
   4   2  10       77.19       83.46      3.34 o 
   5   2  10       48.24       43.59      2.04 o 
   6   2  10       24.47       25.43      2.35 o 
   7   2  10        0.99        1.57      1.07 o 
   8   2  10        0.72        1.05      1.22 o 
   9   2  10       46.75       51.29      3.35 o 
  10   2  10       75.10       67.14      3.94 o 
  11   2  10       12.68       18.90      2.85 o 
  12   2  10       16.41       23.86      3.10 o 
  -8   3  10        0.71        3.40      1.63 o 
  -7   3  10        0.20        0.43      1.05 o 
  -6   3  10        8.39       17.88      2.18 o 
  -5   3  10       10.82       13.81      1.98 o 
  -4   3  10        2.04        3.61      1.75 o 
  -3   3  10      153.50      147.87      9.02 o 
  -2   3  10       11.90       10.66      1.93 o 
  -1   3  10        1.19        2.55      1.17 o 
   0   3  10        0.01        0.24      0.93 o 
   1   3  10        4.21        5.15      0.94 o 
   2   3  10      432.44      403.88     19.49 o 
   3   3  10     1174.34     1229.44     48.98 o 
   4   3  10      471.75      453.56     13.74 o 
   5   3  10       45.17       46.35      2.11 o 
   6   3  10        4.63        7.23      1.21 o 
   7   3  10       28.45       28.04      2.65 o 
   8   3  10        0.17        1.65      1.28 o 
   9   3  10       31.29       33.59      3.09 o 
  10   3  10       20.15       19.96      2.85 o 
  11   3  10        0.69        4.22      1.88 o 
  12   3  10        0.54        3.60      2.39 o 
  -8   4  10        3.86        5.77      2.21 o 
  -7   4  10       17.81       24.22      3.18 o 
  -6   4  10       53.87       57.96      4.72 o 
  -5   4  10        0.23        2.02      1.18 o 
  -4   4  10        5.67        5.28      1.52 o 
  -3   4  10        8.23       14.05      2.44 o 
  -2   4  10       10.25       15.34      3.87 o 
  -1   4  10       31.24       36.56      2.68 o 
   0   4  10        1.89        2.52      1.28 o 
   1   4  10      197.50      181.49      5.18 o 
   2   4  10       56.98       45.70      2.58 o 
   3   4  10       24.36       24.86      1.74 o 
   4   4  10       51.55       47.58      2.83 o 
   5   4  10        0.53        1.03      0.70 o 
   6   4  10       23.89       28.05      2.60 o 
   7   4  10        0.08        1.17      1.34 o 
   8   4  10      179.56      159.49      5.55 o 
   9   4  10        0.62        0.00      1.47 o 
  10   4  10       97.89       79.53      4.45 o 
  11   4  10       10.71       14.54      2.74 o 
  12   4  10       17.62       15.06      2.91 o 
  -7   5  10        0.41        4.97      2.52 o 
  -6   5  10        1.87        7.03      1.84 o 
  -5   5  10        3.20        2.30      1.32 o 
  -4   5  10       33.12       32.39      2.93 o 
  -3   5  10       80.41       67.28      3.01 o 
  -2   5  10        2.66        4.28      1.55 o 
  -1   5  10       27.38       30.52      2.56 o 
   0   5  10       27.02       31.99      2.88 o 
   1   5  10       61.64       54.02      4.57 o 
   2   5  10        3.60        4.03      0.98 o 
   3   5  10        0.93        3.05      1.32 o 
   4   5  10       43.12       29.92      2.21 o 
   5   5  10       79.86       79.18      3.48 o 
   6   5  10        1.71        0.52      1.13 o 
   7   5  10        2.40        1.94      1.50 o 
   8   5  10        0.91        1.91      1.73 o 
   9   5  10       33.22       29.05      3.34 o 
  10   5  10        5.10        6.33      2.52 o 
  11   5  10        0.06        0.60      1.41 o 
  12   5  10        2.23        6.36      2.30 o 
  -7   6  10        0.76        0.00      2.15 o 
  -6   6  10        1.19        4.79      2.70 o 
  -5   6  10        8.63        5.89      2.64 o 
  -4   6  10        0.93        4.09      2.73 o 
  -3   6  10        7.57        3.50      1.59 o 
  -2   6  10        0.46        0.67      1.18 o 
  -1   6  10        4.15        4.48      2.33 o 
   0   6  10       17.18       22.64      3.74 o 
   1   6  10        2.24        6.38      2.52 o 
   2   6  10       10.00       12.84      1.77 o 
   3   6  10        7.05        7.16      1.46 o 
   4   6  10       49.20       57.05      3.05 o 
   5   6  10      126.44      112.74      4.28 o 
   6   6  10       30.59       35.45      2.96 o 
   7   6  10      204.73      203.63      6.24 o 
   8   6  10       14.17       14.44      2.60 o 
   9   6  10       78.75       65.67      7.36 o 
  10   6  10       36.06       29.60      3.38 o 
  11   6  10        8.31        9.05      2.39 o 
  12   6  10        3.01        5.15      1.86 o 
  -6   7  10        1.98        0.00      1.66 o 
  -5   7  10        8.50       11.05      3.25 o 
  -4   7  10        0.37        0.49      1.84 o 
  -3   7  10       31.80       39.83      4.60 o 
  -2   7  10        2.92        6.75      2.58 o 
  -1   7  10       55.65       51.24      4.79 o 
   0   7  10        4.14        2.64      2.45 o 
   1   7  10      109.53      107.57      6.38 o 
   2   7  10      113.51      101.18      5.89 o 
   3   7  10       59.36       48.96      4.85 o 
   4   7  10       29.52       21.20      2.46 o 
   5   7  10        0.70        1.09      1.49 o 
   6   7  10      580.10      535.05     24.79 o 
   7   7  10       88.56       92.38      4.69 o 
   8   7  10       62.49       48.96      5.55 o 
   9   7  10       20.97       18.74      2.86 o 
  10   7  10        0.13        0.00      1.47 o 
  11   7  10        2.89        5.97      1.75 o 
  12   7  10        4.05       10.41      2.34 o 
  -6   8  10        0.12        3.38      2.09 o 
  -5   8  10        1.18        2.88      2.27 o 
  -4   8  10        8.60       10.37      3.19 o 
  -3   8  10       17.82       18.35      3.93 o 
  -2   8  10        1.06        0.00      1.78 o 
  -1   8  10       11.12       12.95      3.50 o 
   0   8  10       58.16       61.55      5.52 o 
   1   8  10        0.52        0.25      2.09 o 
   2   8  10        6.17        6.19      1.83 o 
   3   8  10      468.34      456.22     31.39 o 
   4   8  10      111.00       90.88     11.60 o 
   5   8  10      177.78      156.13     13.19 o 
   6   8  10       45.55       37.95      3.28 o 
   7   8  10        7.07       11.71      2.47 o 
   8   8  10      138.46      119.77     11.60 o 
   9   8  10        0.77        0.51      1.47 o 
  10   8  10       26.77       34.05      3.57 o 
  11   8  10        5.15        6.03      2.03 o 
  12   8  10        1.04        1.26      1.41 o 
  -5   9  10        0.64        0.49      1.72 o 
  -4   9  10        0.66        3.01      2.45 o 
  -3   9  10        6.67        7.61      2.82 o 
  -2   9  10        2.73        1.23      2.09 o 
  -1   9  10        0.33        0.00      1.96 o 
   0   9  10       14.69       11.78      3.74 o 
   1   9  10      167.82      142.74      8.04 o 
   2   9  10        0.06        0.30      1.40 o 
   3   9  10        5.49        8.48      2.09 o 
   4   9  10       37.67       34.89      4.82 o 
   5   9  10        8.68        6.90      2.05 o 
   6   9  10       22.62       21.27      3.31 o 
   7   9  10        0.00        0.00      1.84 o 
   8   9  10        9.80        8.30      2.03 o 
   9   9  10        2.35        0.86      1.32 o 
  10   9  10        6.09        5.75      1.87 o 
  11   9  10        0.06        0.40      1.16 o 
  -4  10  10        0.53        2.21      2.45 o 
  -3  10  10        0.05        0.00      1.60 o 
  -2  10  10        5.66        6.81      2.64 o 
  -1  10  10        0.08        0.25      1.84 o 
   0  10  10        7.40        6.01      3.07 o 
   1  10  10        0.49        0.00      2.27 o 
   2  10  10        4.00        0.00      2.64 o 
   3  10  10      206.82      200.14     18.04 o 
   4  10  10       15.67       19.29      2.75 o 
   5  10  10        2.64        3.65      1.61 o 
   6  10  10        8.87       11.03      2.29 o 
   7  10  10       31.72       28.65      5.52 o 
   8  10  10        2.20        3.53      1.58 o 
   9  10  10        2.51        0.39      1.21 o 
  10  10  10        8.02       12.66      2.48 o 
  11  10  10        0.04        0.00      1.78 o 
  -3  11  10        4.09        5.52      3.01 o 
  -2  11  10        0.15        1.17      2.15 o 
  -1  11  10        0.00        0.00      2.21 o 
   0  11  10       10.60       13.75      3.62 o 
   1  11  10       18.44       20.37      4.42 o 
   2  11  10        0.05        2.15      2.21 o 
   3  11  10        3.47        2.58      2.33 o 
   4  11  10       22.66       24.30      2.94 o 
   5  11  10        0.00        1.01      1.21 o 
   6  11  10        0.45        1.27      1.39 o 
   7  11  10        0.72        1.23      1.56 o 
   8  11  10        0.05        4.19      2.27 o 
   9  11  10        4.83        8.04      2.02 o 
  10  11  10        0.01        1.01      1.26 o 
  -1  12  10        0.72        6.01      2.64 o 
   0  12  10        1.07        0.00      1.78 o 
   1  12  10       18.54       14.91      3.74 o 
   2  12  10        2.04        3.31      2.39 o 
   3  12  10        0.07        4.87      3.56 o 
   4  12  10       11.63       16.88      4.17 o 
   5  12  10       11.05       12.76      2.34 o 
   6  12  10        1.07        3.08      1.78 o 
   7  12  10        4.48        7.43      1.87 o 
   8  12  10        4.07        7.56      2.02 o 
   9  12  10        0.06        1.54      1.38 o 
   1  13  10       11.90       14.48      3.68 o 
   2  13  10        1.65        6.08      2.52 o 
   3  13  10        0.66        2.92      1.34 o 
   4  13  10        0.90        4.32      1.52 o 
   5  13  10        0.76        1.35      2.24 o 
   6  13  10        1.28        2.87      1.84 o 
   7  13  10        5.07        6.58      1.93 o 
  -3  -9  11        6.42       11.91      3.62 o 
  -2  -9  11        1.41        3.80      2.03 o 
  -1  -9  11        0.57        1.53      1.53 o 
   0  -9  11        1.65        2.83      2.12 o 
   1  -9  11       44.46       41.38      8.81 o 
   2  -9  11       29.93       22.80      5.37 o 
   3  -9  11        6.14        6.71      3.80 o 
  -4  -8  11        0.06        1.17      1.78 o 
  -3  -8  11        8.03        7.79      3.01 o 
  -2  -8  11        5.84       10.00      2.95 o 
  -1  -8  11        4.55        4.60      2.39 o 
   0  -8  11        8.64       13.20      2.36 o 
   1  -8  11        6.95        3.89      1.55 o 
   2  -8  11        1.79        5.94      1.78 o 
   3  -8  11        7.32        4.95      1.81 o 
   4  -8  11        7.15       14.51      2.43 o 
   5  -8  11        0.20        3.74      2.39 o 
  -6  -7  11        2.74        3.74      2.21 o 
  -5  -7  11       13.35       14.11      3.56 o 
  -4  -7  11        6.80        5.58      2.45 o 
  -3  -7  11        0.28        0.43      1.41 o 
  -2  -7  11        0.32        1.78      1.72 o 
  -1  -7  11        0.36        0.98      2.21 o 
   0  -7  11        0.04        3.81      1.96 o 
   1  -7  11        0.41        1.41      1.46 o 
   2  -7  11        4.35        5.31      1.93 o 
   3  -7  11        9.03        9.65      2.14 o 
   4  -7  11        0.75        1.96      1.47 o 
   5  -7  11        2.80        3.68      1.51 o 
   6  -7  11        3.76        7.79      3.07 o 
  -6  -6  11        1.02        2.21      1.60 o 
  -5  -6  11        0.12        2.52      1.96 o 
  -4  -6  11        0.01        0.92      1.47 o 
  -3  -6  11        0.11        1.41      1.60 o 
  -2  -6  11        0.00        2.03      1.96 o 
  -1  -6  11       20.42       12.52      3.13 o 
   0  -6  11       54.73       65.00     12.52 o 
   1  -6  11       25.46       17.76      3.44 o 
   2  -6  11        0.01        1.87      1.46 o 
   3  -6  11        1.73        1.98      1.58 o 
   4  -6  11       45.42       43.81      5.09 o 
   5  -6  11        1.71        4.36      1.50 o 
   6  -6  11       16.01       12.76      3.74 o 
   7  -6  11        2.40        3.74      2.70 o 
   8  -6  11        8.29       10.25      4.17 o 
  -7  -5  11        1.81        1.17      1.72 o 
  -6  -5  11        5.53        9.33      2.88 o 
  -5  -5  11       41.19       34.55      4.23 o 
  -4  -5  11       36.89       36.64      4.30 o 
  -3  -5  11        3.93        2.21      1.84 o 
  -2  -5  11       13.27       11.60      3.13 o 
  -1  -5  11        1.50        0.80      1.60 o 
   0  -5  11        0.05        0.00      1.66 o 
   1  -5  11        0.46        0.79      2.95 o 
   2  -5  11       36.42       23.37      6.63 o 
   3  -5  11        0.28        0.00      1.90 o 
   4  -5  11        1.16        2.17      1.37 o 
   5  -5  11       12.15       12.16      2.14 o 
   6  -5  11       26.48       28.23      4.85 o 
   7  -5  11       24.35       22.15      4.54 o 
   8  -5  11       14.98       14.48      3.87 o 
   9  -5  11        2.01        2.21      2.27 o 
  -7  -4  11       13.40       15.16      3.56 o 
  -6  -4  11       16.02       20.50      4.05 o 
  -5  -4  11        0.01        0.37      1.72 o 
  -4  -4  11       21.31       20.99      4.05 o 
  -3  -4  11       11.40       10.86      3.07 o 
  -2  -4  11       22.12       17.24      3.62 o 
  -1  -4  11       13.80       19.39      3.80 o 
   0  -4  11        4.24        4.73      2.33 o 
   1  -4  11       90.20       76.41     11.32 o 
   2  -4  11       69.33       48.73      6.60 o 
   3  -4  11       45.26       29.33      3.38 o 
   4  -4  11       58.90       51.99      3.62 o 
   5  -4  11        0.16        1.43      1.26 o 
   6  -4  11       67.70       55.54      5.46 o 
   7  -4  11        2.47        7.24      2.95 o 
   8  -4  11        4.30        9.70      3.50 o 
   9  -4  11        7.54       12.76      3.87 o 
  -8  -3  11        2.15        5.11      1.57 o 
  -7  -3  11       28.45       39.61      2.98 o 
  -6  -3  11       59.59       63.93      3.66 o 
  -5  -3  11       35.45       36.94      4.36 o 
  -4  -3  11        0.20        0.00      1.60 o 
  -3  -3  11       25.15       13.50      3.38 o 
  -2  -3  11       71.57       56.70      4.91 o 
  -1  -3  11        0.08        0.92      1.41 o 
   0  -3  11       22.73       25.96      4.05 o 
   1  -3  11      274.74      291.65     35.19 o 
   2  -3  11      180.81      174.53     29.12 o 
   3  -3  11       62.53       62.07      8.50 o 
   4  -3  11      258.57      241.93     31.17 o 
   5  -3  11        2.21        3.77      1.43 o 
   6  -3  11       31.30       25.10      4.30 o 
   7  -3  11       11.34       19.39      4.11 o 
   8  -3  11        0.00        3.74      2.52 o 
   9  -3  11       19.18       18.23      4.54 o 
  10  -3  11        5.30       10.19      3.62 o 
  -8  -2  11       15.06       21.10      2.80 o 
  -7  -2  11       48.36       51.06      3.42 o 
  -6  -2  11        2.94        8.24      3.62 o 
  -5  -2  11        4.79        8.43      1.86 o 
  -4  -2  11       27.81       30.71      2.70 o 
  -3  -2  11       30.86       29.70      2.77 o 
  -2  -2  11      164.76      145.93      5.43 o 
  -1  -2  11      103.93       67.26      5.09 o 
   0  -2  11        1.72        1.84      1.90 o 
   1  -2  11      368.64      381.20     46.24 o 
   2  -2  11      118.03      126.44     12.89 o 
   3  -2  11       41.19       38.91      5.49 o 
   4  -2  11       28.71       29.91      2.65 o 
   5  -2  11       38.01       33.26      4.82 o 
   6  -2  11       14.56       14.73      2.14 o 
   7  -2  11      125.11      139.06      7.85 o 
   8  -2  11        1.05        0.49      2.15 o 
   9  -2  11        2.63        6.14      2.64 o 
  10  -2  11       21.67       25.90      4.91 o 
  -8  -1  11        6.55       11.60      3.25 o 
  -7  -1  11       15.58       15.68      2.46 o 
  -6  -1  11        0.97        5.12      2.03 o 
  -5  -1  11       32.51       34.34      2.96 o 
  -4  -1  11       12.99       18.07      2.44 o 
  -3  -1  11        4.33        4.49      1.47 o 
  -2  -1  11       89.76       82.39      3.71 o 
  -1  -1  11      133.19      123.45      4.30 o 
   0  -1  11       73.91       76.11      3.30 o 
   1  -1  11       31.36       38.08      2.42 o 
   2  -1  11      107.18       93.18      6.52 o 
   3  -1  11       47.66       38.26      3.19 o 
   4  -1  11       67.67       67.49      3.27 o 
   5  -1  11       19.47       18.72      2.25 o 
   6  -1  11       46.57       41.99      2.82 o 
   7  -1  11        0.79        0.00      2.15 o 
   8  -1  11        0.13        0.68      2.09 o 
   9  -1  11        0.85        2.09      2.39 o 
  10  -1  11        0.31        3.19      2.33 o 
  11  -1  11        0.01        2.09      2.39 o 
  -8   0  11        0.00        2.54      1.27 o 
  -7   0  11        3.70        1.88      1.50 o 
  -6   0  11        8.62       16.54      2.60 o 
  -5   0  11        0.57        0.00      1.47 o 
  -4   0  11       24.58       25.44      2.81 o 
  -3   0  11      137.73      121.53      4.66 o 
  -2   0  11      120.90      103.96      4.25 o 
  -1   0  11      289.08      306.12      6.74 o 
   0   0  11       16.91       16.02      2.00 o 
   1   0  11       23.22       29.74      2.26 o 
   2   0  11       27.62       36.48      1.82 o 
   3   0  11        0.34        1.05      0.69 o 
   4   0  11        5.07        7.62      3.43 o 
   5   0  11      121.57      118.46      4.95 o 
   6   0  11       21.61       26.04      1.79 o 
   7   0  11      131.25      121.38      7.00 o 
   8   0  11        1.22        3.62      2.70 o 
   9   0  11       11.28       14.73      3.87 o 
  10   0  11       36.13       34.12      5.34 o 
  11   0  11        0.59        4.73      3.01 o 
  -8   1  11       11.72       18.72      2.77 o 
  -7   1  11        0.03        2.44      2.00 o 
  -6   1  11       24.07       28.95      3.23 o 
  -5   1  11        4.48        7.90      1.95 o 
  -4   1  11       35.80       35.30      2.80 o 
  -3   1  11       13.41       21.44      2.64 o 
  -2   1  11       48.06       43.61      3.10 o 
  -1   1  11       27.37       25.37      2.34 o 
   0   1  11       23.36       20.90      2.55 o 
   1   1  11      377.25      338.67     33.05 o 
   2   1  11       58.11       43.31      1.97 o 
   3   1  11        5.70        2.89      0.92 o 
   4   1  11       10.05       13.56      1.49 o 
   5   1  11       92.06       78.65      2.75 o 
   6   1  11       34.33       36.79      2.09 o 
   7   1  11        0.42        1.89      1.10 o 
   8   1  11        7.13        7.37      1.78 o 
   9   1  11        0.09        0.00      1.14 o 
  10   1  11        3.29        4.95      1.59 o 
  11   1  11        7.05        8.84      3.38 o 
  12   1  11        7.68        6.08      2.95 o 
  -8   2  11        0.38        3.12      1.32 o 
  -7   2  11        7.35        5.57      1.69 o 
  -6   2  11        0.51        0.57      1.47 o 
  -5   2  11        1.41        0.00      1.21 o 
  -4   2  11        4.74        3.03      1.59 o 
  -3   2  11      217.54      201.21      7.61 o 
  -2   2  11        6.41        6.21      1.71 o 
  -1   2  11       42.58       50.47      3.06 o 
   0   2  11      101.11       99.09      3.98 o 
   1   2  11       86.86       81.25      6.69 o 
   2   2  11      136.37      110.14      3.01 o 
   3   2  11        1.43        3.02      1.01 o 
   4   2  11      332.71      315.79      8.89 o 
   5   2  11       47.29       41.52      2.34 o 
   6   2  11        0.14        1.06      1.28 o 
   7   2  11        4.22        3.56      1.34 o 
   8   2  11       26.83       22.36      2.64 o 
   9   2  11       57.84       57.03      3.61 o 
  10   2  11       74.55       73.56      4.18 o 
  11   2  11       42.91       40.15      3.16 o 
  12   2  11        0.04        0.14      1.69 o 
  -7   3  11        1.52        4.10      1.41 o 
  -6   3  11       43.89       48.13      4.77 o 
  -5   3  11       28.01       26.26      3.22 o 
  -4   3  11       36.52       32.86      3.10 o 
  -3   3  11       38.58       51.53      3.41 o 
  -2   3  11       74.06       75.52      6.97 o 
  -1   3  11        2.54        3.71      1.40 o 
   0   3  11       23.53       26.86      2.65 o 
   1   3  11        5.95        8.16      1.80 o 
   2   3  11      197.25      165.94      9.76 o 
   3   3  11      263.89      232.85      8.86 o 
   4   3  11       92.91       79.44      2.99 o 
   5   3  11       10.74       15.26      1.98 o 
   6   3  11       25.35       28.16      2.36 o 
   7   3  11        6.64        8.00      1.80 o 
   8   3  11       11.84       11.57      2.52 o 
   9   3  11       20.29       22.49      2.93 o 
  10   3  11        0.45        2.78      1.60 o 
  11   3  11        2.37        3.84      2.12 o 
  12   3  11        2.89        5.18      1.75 o 
  -7   4  11        1.31        2.69      1.21 o 
  -6   4  11        0.10        1.68      1.17 o 
  -5   4  11       78.65       70.05      3.61 o 
  -4   4  11       53.34       54.76      5.34 o 
  -3   4  11       44.86       40.39      3.19 o 
  -2   4  11       32.70       38.73      3.02 o 
  -1   4  11        2.38        2.92      1.49 o 
   0   4  11      149.89      138.98     11.54 o 
   1   4  11        1.34        1.09      1.38 o 
   2   4  11      466.03      476.25     19.76 o 
   3   4  11        1.96        2.63      0.99 o 
   4   4  11       28.21       35.91      2.00 o 
   5   4  11       15.28       22.71      1.91 o 
   6   4  11      199.61      182.84     11.23 o 
   7   4  11       40.37       36.76      2.91 o 
   8   4  11       97.84       79.27      4.17 o 
   9   4  11      449.62      430.48      9.44 o 
  10   4  11       22.51       24.90      3.21 o 
  11   4  11        6.78        7.44      2.85 o 
  12   4  11       17.36       25.16      3.29 o 
  -7   5  11        1.29        7.36      2.58 o 
  -6   5  11        1.92        3.76      1.63 o 
  -5   5  11       26.33       31.95      3.33 o 
  -4   5  11        0.40        1.97      1.18 o 
  -3   5  11       18.80       14.69      2.03 o 
  -2   5  11       74.78       68.57      6.08 o 
  -1   5  11       35.56       33.25      3.01 o 
   0   5  11       47.64       40.39      2.97 o 
   1   5  11       39.57       39.39      2.97 o 
   2   5  11      155.74      140.69      8.35 o 
   3   5  11        7.32        9.96      1.50 o 
   4   5  11       48.05       44.44      2.72 o 
   5   5  11        0.65        0.35      1.08 o 
   6   5  11       62.75       61.55      6.01 o 
   7   5  11       30.18       33.85      3.19 o 
   8   5  11       49.72       42.41      3.30 o 
   9   5  11       10.59        7.36      2.25 o 
  10   5  11        0.52        1.18      1.60 o 
  11   5  11       12.20       14.89      2.67 o 
  12   5  11        0.12        1.14      1.45 o 
  -6   6  11       10.25        7.61      2.64 o 
  -5   6  11        4.90        8.40      2.39 o 
  -4   6  11        4.58        3.95      1.46 o 
  -3   6  11       23.98       21.91      2.64 o 
  -2   6  11        2.95        1.64      1.28 o 
  -1   6  11       11.46       11.84      3.44 o 
   0   6  11      337.29      328.98     11.23 o 
   1   6  11      115.51      122.92      7.00 o 
   2   6  11        1.28        1.84      1.84 o 
   3   6  11       33.15       28.15      2.27 o 
   4   6  11        6.96        4.33      1.41 o 
   5   6  11       14.60       13.43      2.18 o 
   6   6  11        9.41       10.30      2.21 o 
   7   6  11      303.20      312.82     38.54 o 
   8   6  11      139.20      114.31      5.00 o 
   9   6  11       12.95        8.63      2.30 o 
  10   6  11       24.74       26.62      3.50 o 
  11   6  11        0.50        0.00      2.82 o 
  12   6  11        0.19        1.56      1.81 o 
  -6   7  11        0.00        0.86      1.66 o 
  -5   7  11        2.23        3.50      2.45 o 
  -4   7  11        1.58        2.95      2.27 o 
  -3   7  11       13.11       14.30      3.80 o 
  -2   7  11       26.49       32.65      4.85 o 
  -1   7  11        1.36        3.74      2.39 o 
   0   7  11       55.62       57.01      5.15 o 
   1   7  11        8.81       12.40      3.50 o 
   2   7  11        1.99        5.65      2.58 o 
   3   7  11       39.77       32.63      2.66 o 
   4   7  11      313.41      284.74      7.03 o 
   5   7  11      337.17      302.68     24.30 o 
   6   7  11       69.99       77.09      6.50 o 
   7   7  11       36.25       33.29      4.60 o 
   8   7  11       42.08       38.29      7.43 o 
   9   7  11       61.26       47.14      3.55 o 
  10   7  11        1.78        2.56      1.58 o 
  11   7  11        0.31        0.34      1.72 o 
  12   7  11        0.02        1.78      1.41 o 
  -5   8  11        3.06        4.85      2.33 o 
  -4   8  11        5.89       11.54      3.38 o 
  -3   8  11        6.53        6.26      2.70 o 
  -2   8  11       15.35       23.13      4.42 o 
  -1   8  11        7.51        4.97      2.70 o 
   0   8  11       36.58       36.88      5.09 o 
   1   8  11       13.71       13.32      3.68 o 
   2   8  11        5.37        7.43      2.88 o 
   3   8  11        0.33        2.03      1.46 o 
   4   8  11        7.33       10.14      2.17 o 
   5   8  11      133.90      114.02      4.80 o 
   6   8  11        5.70        4.37      1.79 o 
   7   8  11      168.70      152.69      8.71 o 
   8   8  11        8.90       11.95      2.38 o 
   9   8  11       14.23       21.61      3.08 o 
  10   8  11        4.92        8.66      2.17 o 
  11   8  11        2.19        2.28      3.44 o 
  -4   9  11        0.67        4.91      2.88 o 
  -3   9  11        0.50        1.04      2.21 o 
  -2   9  11        1.17        2.39      2.58 o 
  -1   9  11        2.06        0.00      2.09 o 
   0   9  11       14.60       22.09      4.60 o 
   1   9  11       13.58       19.45      4.23 o 
   2   9  11       20.33       30.62      4.85 o 
   3   9  11       10.50       16.54      2.46 o 
   4   9  11       23.30       22.89      2.80 o 
   5   9  11       13.34       19.01      2.71 o 
   6   9  11        5.90        5.11      1.77 o 
   7   9  11        0.23        0.85      1.43 o 
   8   9  11        0.73        2.68      1.49 o 
   9   9  11        2.48        2.27      1.49 o 
  10   9  11        3.29        6.48      1.80 o 
  11   9  11        0.03        2.43      1.43 o 
  -3  10  11        1.01        0.80      2.21 o 
  -2  10  11        0.87        3.56      2.52 o 
  -1  10  11        4.42        8.84      3.25 o 
   0  10  11        1.03        0.00      2.15 o 
   1  10  11       73.09       71.98      6.32 o 
   2  10  11       61.81       54.19      5.40 o 
   3  10  11        0.14        0.80      2.03 o 
   4  10  11       21.77       18.28      2.82 o 
   5  10  11        0.01        0.88      1.93 o 
   6  10  11        0.82        1.22      1.25 o 
   7  10  11        8.95       11.58      2.30 o 
   8  10  11        0.91        2.18      1.47 o 
   9  10  11        7.10       10.71      2.32 o 
  10  10  11        0.94        3.53      1.53 o 
  -2  11  11        9.59       15.34      4.11 o 
  -1  11  11        6.93       16.63      3.93 o 
   0  11  11        0.16        1.29      1.96 o 
   1  11  11        0.15        0.25      2.03 o 
   2  11  11        5.07        1.04      1.96 o 
   3  11  11        4.53        7.98      3.25 o 
   4  11  11        1.54        3.90      1.93 o 
   5  11  11       18.70       24.87      3.09 o 
   6  11  11        6.29        9.92      2.61 o 
   7  11  11        2.55        3.70      1.49 o 
   8  11  11        0.90        1.13      1.18 o 
   9  11  11        1.70        3.43      1.56 o 
   0  12  11       13.45       15.22      3.74 o 
   1  12  11       11.09       18.78      4.11 o 
   2  12  11        0.00        2.27      2.33 o 
   3  12  11        2.18        3.50      2.33 o 
   4  12  11        5.91       10.54      2.17 o 
   5  12  11        0.84        6.33      2.03 o 
   6  12  11        0.39        3.20      1.58 o 
   7  12  11        8.66       14.20      2.56 o 
   8  12  11        1.60        4.06      1.62 o 
   3  13  11        1.36        0.06      2.27 o 
   4  13  11        0.07        0.00      2.15 o 
   5  13  11        0.95        2.64      1.67 o 
  -3  -8  12        0.01        1.66      2.09 o 
  -2  -8  12        0.20        4.30      2.03 o 
  -1  -8  12        0.71        2.95      2.09 o 
   0  -8  12        7.51        9.33      2.95 o 
   1  -8  12      118.38       97.89     19.18 o 
   2  -8  12       60.57       48.53      8.13 o 
   3  -8  12        0.11        2.88      1.64 o 
  -4  -7  12        2.88        5.58      2.70 o 
  -3  -7  12        0.19        1.78      2.09 o 
  -2  -7  12        7.92       10.25      3.19 o 
  -1  -7  12       11.89       11.78      3.44 o 
   0  -7  12        0.51        2.70      2.03 o 
   1  -7  12       21.28       23.47      4.73 o 
   2  -7  12       13.33       15.15      3.16 o 
   3  -7  12        0.17        2.72      1.40 o 
   4  -7  12       25.17       23.20      3.84 o 
   5  -7  12       31.07       38.54      5.77 o 
  -5  -6  12        0.37        0.00      1.29 o 
  -4  -6  12        2.12        4.17      2.15 o 
  -3  -6  12        0.27        1.53      1.47 o 
  -2  -6  12        0.11        2.45      1.96 o 
  -1  -6  12        4.93       15.59      3.74 o 
   0  -6  12        2.72        2.58      1.84 o 
   1  -6  12       14.51       17.24      3.99 o 
   2  -6  12       66.04       44.30      7.12 o 
   3  -6  12        3.13        4.78      1.99 o 
   4  -6  12       22.87       24.04      3.07 o 
   5  -6  12        3.72        7.92      1.99 o 
   6  -6  12        8.89       13.68      3.80 o 
   7  -6  12        0.27        3.62      2.58 o 
  -6  -5  12        0.86        1.35      1.60 o 
  -5  -5  12       10.26        9.08      2.88 o 
  -4  -5  12        4.00        2.27      1.78 o 
  -3  -5  12        6.77        9.20      2.82 o 
  -2  -5  12        7.28        5.83      2.52 o 
  -1  -5  12        3.07        4.23      2.21 o 
   0  -5  12        0.00        2.82      2.21 o 
   1  -5  12      104.70       75.60      6.01 o 
   2  -5  12        0.73        3.75      1.64 o 
   3  -5  12       18.81       25.84      3.01 o 
   4  -5  12        4.66        5.21      1.79 o 
   5  -5  12       15.92       23.20      2.78 o 
   6  -5  12       15.43       20.31      4.42 o 
   7  -5  12        1.30        7.55      3.07 o 
   8  -5  12        0.32        0.00      2.27 o 
  -6  -4  12       13.41       20.99      4.23 o 
  -5  -4  12       54.34       65.85      5.77 o 
  -4  -4  12       31.45       34.24      4.17 o 
  -3  -4  12        1.35        6.69      2.52 o 
  -2  -4  12       10.71        8.53      2.88 o 
  -1  -4  12       39.25       40.01      4.30 o 
   0  -4  12       83.20       67.01      5.58 o 
   1  -4  12        9.31        5.52      2.64 o 
   2  -4  12      338.08      351.55     66.77 o 
   3  -4  12        2.99        1.71      1.47 o 
   4  -4  12        1.68        3.51      1.42 o 
   5  -4  12        4.94        8.77      1.84 o 
   6  -4  12        6.84        7.36      3.07 o 
   7  -4  12       59.20       61.06      5.89 o 
   8  -4  12        2.38        0.98      2.15 o 
   9  -4  12        0.48        5.22      3.01 o 
  -7  -3  12        0.47        4.42      2.21 o 
  -6  -3  12       10.89       13.56      3.68 o 
  -5  -3  12        0.20        0.00      1.60 o 
  -4  -3  12        0.47        3.93      2.33 o 
  -3  -3  12        0.01        0.25      1.53 o 
  -2  -3  12        1.75        5.89      2.39 o 
  -1  -3  12      213.94      184.04      8.84 o 
   0  -3  12       91.17       72.66      5.77 o 
   1  -3  12        0.18        0.00      1.72 o 
   2  -3  12       13.78       14.64      3.34 o 
   3  -3  12        2.99        1.36      1.31 o 
   4  -3  12       37.65       29.82      3.77 o 
   5  -3  12       12.25       10.57      1.97 o 
   6  -3  12        7.77        7.49      3.25 o 
   7  -3  12        2.61        3.07      2.76 o 
   8  -3  12       16.56       13.68      3.87 o 
   9  -3  12        3.89        8.84      3.19 o 
  -7  -2  12       24.01       41.12      3.16 o 
  -6  -2  12       30.45       37.24      2.95 o 
  -5  -2  12        6.09        4.95      1.33 o 
  -4  -2  12       16.06        8.41      2.82 o 
  -3  -2  12       10.53       13.81      3.56 o 
  -2  -2  12      125.72      104.26      6.69 o 
  -1  -2  12        0.95        0.80      1.96 o 
   0  -2  12      384.44      308.30     10.92 o 
   1  -2  12       52.25       47.25      4.48 o 
   2  -2  12       13.18       15.64      2.18 o 
   3  -2  12       15.05       21.73      2.47 o 
   4  -2  12       80.84       71.35      8.44 o 
   5  -2  12        0.19        2.19      1.45 o 
   6  -2  12        2.61        4.23      2.58 o 
   7  -2  12        5.11        5.15      2.58 o 
   8  -2  12       48.48       43.94      5.03 o 
   9  -2  12        1.82        5.52      2.88 o 
  10  -2  12        0.56        3.31      3.07 o 
  -7  -1  12       14.86       15.44      3.50 o 
  -6  -1  12        0.27        1.41      1.13 o 
  -5  -1  12        7.46        9.30      1.92 o 
  -4  -1  12       11.63       13.62      3.87 o 
  -3  -1  12      152.30      152.73      5.35 o 
  -2  -1  12       36.32       36.11      2.74 o 
  -1  -1  12        4.21        5.33      1.53 o 
   0  -1  12      104.44      100.89      6.50 o 
   1  -1  12        6.56       10.06      2.95 o 
   2  -1  12       80.61       89.53      5.95 o 
   3  -1  12       17.53       26.47      2.67 o 
   4  -1  12        5.30        2.77      1.50 o 
   5  -1  12      101.41      103.43      4.25 o 
   6  -1  12       91.88       92.72      4.20 o 
   7  -1  12      116.79      113.34      7.18 o 
   8  -1  12        3.82        3.07      2.76 o 
   9  -1  12        0.93        1.41      2.21 o 
  10  -1  12        0.60        3.25      2.70 o 
  -7   0  12        0.84        2.00      1.40 o 
  -6   0  12       24.33       29.94      2.95 o 
  -5   0  12        3.45       11.79      3.65 o 
  -4   0  12        0.11        1.60      1.27 o 
  -3   0  12      125.69      116.69      4.73 o 
  -2   0  12      112.07      102.77      4.35 o 
  -1   0  12        0.21        2.70      1.90 o 
   0   0  12       40.80       43.63      2.79 o 
   1   0  12       46.09       42.98      3.80 o 
   2   0  12      208.00      205.85      5.43 o 
   3   0  12        0.61        0.00      0.73 o 
   4   0  12       42.06       37.32      2.67 o 
   5   0  12       88.09       91.83      9.97 o 
   6   0  12       35.52       33.74      2.71 o 
   7   0  12        0.33        0.98      2.33 o 
   8   0  12       25.74       29.76      4.79 o 
   9   0  12        8.90       10.62      3.44 o 
  10   0  12        1.03        3.62      2.45 o 
  11   0  12       19.61       16.75      4.05 o 
  -7   1  12        0.25        2.04      1.43 o 
  -6   1  12        9.92       10.69      2.12 o 
  -5   1  12       68.54       76.21      4.60 o 
  -4   1  12       19.53       20.49      2.95 o 
  -3   1  12        7.87        4.55      1.68 o 
  -2   1  12       30.86       37.96      2.90 o 
  -1   1  12       50.81       44.41      2.94 o 
   0   1  12       38.46       32.58      2.52 o 
   1   1  12        2.20        1.72      1.09 o 
   2   1  12        0.21        0.07      0.91 o 
   3   1  12       66.55       72.49      2.64 o 
   4   1  12        2.22        4.01      1.10 o 
   5   1  12      194.13      198.17      4.49 o 
   6   1  12        1.09        4.35      1.17 o 
   7   1  12        2.92        4.36      3.01 o 
   8   1  12        0.03        0.49      1.93 o 
   9   1  12        2.24        3.99      2.76 o 
  10   1  12        0.25        2.58      2.58 o 
  11   1  12        7.20        8.59      3.44 o 
  -7   2  12        0.01        2.04      1.16 o 
  -6   2  12        0.47        4.71      1.69 o 
  -5   2  12      116.59      130.34      5.55 o 
  -4   2  12        5.31        5.47      1.91 o 
  -3   2  12       32.83       35.63      2.98 o 
  -2   2  12        4.46        7.52      1.89 o 
  -1   2  12        7.05       10.21      1.95 o 
   0   2  12        4.43        6.10      1.58 o 
   1   2  12       55.49       49.89      3.00 o 
   2   2  12       19.84       29.51      2.55 o 
   3   2  12      137.64      130.76      3.49 o 
   4   2  12       46.39       39.05      2.13 o 
   5   2  12       28.26       31.99      2.09 o 
   6   2  12        1.57        1.34      0.92 o 
   7   2  12       10.16       12.08      2.11 o 
   8   2  12       93.95       86.08      4.24 o 
   9   2  12       10.84       13.40      2.40 o 
  10   2  12        4.06        6.91      1.85 o 
  11   2  12       37.32       43.70      3.65 o 
  -7   3  12        3.21       10.55      1.82 o 
  -6   3  12        0.00        1.60      1.18 o 
  -5   3  12        1.71        0.00      2.42 o 
  -4   3  12       87.78       75.40      4.27 o 
  -3   3  12        5.13        7.66      2.15 o 
  -2   3  12        6.89       13.66      2.38 o 
  -1   3  12       10.95       20.48      2.56 o 
   0   3  12        1.43        3.47      1.45 o 
   1   3  12       14.60       22.56      2.51 o 
   2   3  12        0.93        0.50      1.08 o 
   3   3  12        5.77        6.87      1.27 o 
   4   3  12      144.41      123.14      6.52 o 
   5   3  12        3.88        3.52      1.13 o 
   6   3  12       71.35       72.27      2.90 o 
   7   3  12       14.98       17.33      2.45 o 
   8   3  12       53.98       45.94      3.29 o 
   9   3  12       90.42       92.82      4.65 o 
  10   3  12        7.68        9.96      2.27 o 
  11   3  12       12.05       16.17      3.31 o 
  -6   4  12        6.06       10.50      1.81 o 
  -5   4  12        4.71        3.08      1.85 o 
  -4   4  12       29.12       29.63      3.41 o 
  -3   4  12       30.07       26.72      3.44 o 
  -2   4  12        6.80        4.21      1.89 o 
  -1   4  12        9.53       10.65      2.21 o 
   0   4  12        0.05        0.83      1.39 o 
   1   4  12       17.24       18.44      3.25 o 
   2   4  12      217.68      200.54      5.94 o 
   3   4  12      239.88      233.37      9.88 o 
   4   4  12        0.51        0.40      0.88 o 
   5   4  12        1.62        1.76      0.96 o 
   6   4  12        2.62        2.46      1.10 o 
   7   4  12       12.90       12.28      2.26 o 
   8   4  12       16.32       18.76      2.77 o 
   9   4  12       42.94       47.72      3.70 o 
  10   4  12       34.20       28.73      3.32 o 
  11   4  12       11.90       15.86      3.28 o 
  12   4  12        2.25        2.11      2.12 o 
  -6   5  12        0.61        8.83      2.21 o 
  -5   5  12        2.34        4.12      1.72 o 
  -4   5  12        1.25        0.00      1.39 o 
  -3   5  12       13.58       20.68      3.09 o 
  -2   5  12        0.78        0.00      1.13 o 
  -1   5  12       65.85       72.57      4.48 o 
   0   5  12       23.47       34.46      3.29 o 
   1   5  12      104.64      104.03      4.60 o 
   2   5  12       77.53       64.89      3.71 o 
   3   5  12      112.80      111.42      4.58 o 
   4   5  12       51.38       51.23      3.40 o 
   5   5  12        0.39        0.00      0.97 o 
   6   5  12       30.21       33.10      2.92 o 
   7   5  12       43.73       36.59      3.09 o 
   8   5  12       24.33       24.23      3.03 o 
   9   5  12       18.95       15.54      2.69 o 
  10   5  12        0.33        0.00      1.69 o 
  11   5  12        9.49        6.20      2.04 o 
  -5   6  12        2.95        5.89      1.64 o 
  -4   6  12        0.31        2.86      1.32 o 
  -3   6  12       16.02       15.45      2.73 o 
  -2   6  12       31.14       27.00      4.73 o 
  -1   6  12       50.41       40.87      4.60 o 
   0   6  12       77.56       55.05      5.46 o 
   1   6  12      415.35      433.74     13.13 o 
   2   6  12       46.39       50.63      4.97 o 
   3   6  12       63.43       56.03      5.09 o 
   4   6  12       19.66       17.73      2.30 o 
   5   6  12        7.10        7.78      1.90 o 
   6   6  12      211.18      191.55      6.93 o 
   7   6  12       24.98       19.98      2.85 o 
   8   6  12      105.65       85.88      4.49 o 
   9   6  12        0.37        3.66      2.09 o 
  10   6  12        4.27        4.91      1.71 o 
  11   6  12       14.38       16.76      2.84 o 
  -5   7  12        2.43        4.30      2.27 o 
  -4   7  12       14.35       12.15      3.62 o 
  -3   7  12        5.67       12.58      3.50 o 
  -2   7  12        2.57        3.93      2.58 o 
  -1   7  12       41.06       42.77      4.85 o 
   0   7  12       14.15        9.76      3.50 o 
   1   7  12      128.45      121.69      7.49 o 
   2   7  12        4.50        9.08      3.13 o 
   3   7  12        6.08        6.57      3.01 o 
   4   7  12       26.52       30.36      2.90 o 
   5   7  12      102.35       85.79      4.12 o 
   6   7  12        7.98        8.75      2.95 o 
   7   7  12        6.04        6.50      1.95 o 
   8   7  12        0.90        1.53      1.50 o 
   9   7  12       12.17       13.78      3.04 o 
  10   7  12       10.87       16.36      2.95 o 
  11   7  12        0.07        1.79      1.41 o 
  -4   8  12        3.05        3.93      2.33 o 
  -3   8  12        6.30        7.00      3.13 o 
  -2   8  12        0.05        1.04      2.21 o 
  -1   8  12        7.18        6.26      3.01 o 
   0   8  12        0.25        0.00      1.72 o 
   1   8  12        0.00        0.00      2.45 o 
   2   8  12       32.83       40.13      4.60 o 
   3   8  12       54.14       55.60      5.34 o 
   4   8  12       10.77       12.85      2.30 o 
   5   8  12       11.74       12.50      2.33 o 
   6   8  12       65.65       62.06      3.82 o 
   7   8  12        5.18        7.54      2.06 o 
   8   8  12       26.61       29.63      3.34 o 
   9   8  12        0.37        0.00      1.15 o 
  10   8  12        0.01        2.10      1.32 o 
  11   8  12        1.83        1.78      1.47 o 
  -3   9  12       10.64       19.27      4.05 o 
  -2   9  12        0.46        3.01      2.27 o 
  -1   9  12        3.88        1.29      1.96 o 
   0   9  12        6.56       12.46      3.68 o 
   1   9  12       27.35       26.82      4.91 o 
   2   9  12       68.99       61.86      5.77 o 
   3   9  12        1.60        9.33      3.38 o 
   4   9  12       26.81       29.64      4.79 o 
   5   9  12       26.72       30.41      3.11 o 
   6   9  12        4.00        5.06      1.61 o 
   7   9  12        9.35        7.21      1.90 o 
   8   9  12        0.10        1.12      1.29 o 
   9   9  12        0.46        1.78      1.39 o 
  10   9  12        0.00        2.48      1.66 o 
  -2  10  12        1.11        1.41      2.45 o 
  -1  10  12        1.25        0.55      1.66 o 
   0  10  12       22.31       16.51      3.99 o 
   1  10  12        0.31        2.70      2.27 o 
   2  10  12        3.31        6.38      2.88 o 
   3  10  12       62.99       55.47      5.46 o 
   4  10  12        0.60        0.00      1.60 o 
   5  10  12        5.25        8.86      1.91 o 
   6  10  12        6.53        6.37      1.82 o 
   7  10  12        0.62        1.71      1.56 o 
   8  10  12        0.45        2.40      1.50 o 
   9  10  12        2.11        4.47      1.54 o 
  -1  11  12        0.08        1.78      2.27 o 
   0  11  12       17.28       17.86      4.17 o 
   1  11  12        0.21        3.68      2.52 o 
   2  11  12        6.91       10.92      3.38 o 
   3  11  12        7.07        6.69      3.07 o 
   4  11  12        1.65        3.38      2.33 o 
   5  11  12        0.12        0.00      1.35 o 
   6  11  12        0.03        0.56      1.28 o 
   7  11  12       13.14       13.50      2.98 o 
   8  11  12        0.12        3.29      3.44 o 
   1  12  12       12.79       16.75      3.80 o 
   2  12  12        2.76        9.39      3.01 o 
   3  12  12        0.50        0.92      2.33 o 
   4  12  12        0.28        0.86      1.96 o 
   5  12  12        0.00        2.14      1.43 o 
   6  12  12        0.32        1.88      1.55 o 
   7  12  12        6.03        7.44      1.93 o 
  -2  -7  13        0.49        1.84      1.66 o 
  -1  -7  13        0.30        1.78      1.90 o 
   0  -7  13        1.64        3.62      2.15 o 
   1  -7  13       59.41       48.17      5.03 o 
   2  -7  13      107.93       67.69      6.08 o 
   3  -7  13       38.27       29.56      3.51 o 
   4  -7  13       21.99       34.07      6.11 o 
  -4  -6  13        0.24        0.49      1.53 o 
  -3  -6  13        0.48        5.40      2.39 o 
  -2  -6  13        0.87        3.50      2.03 o 
  -1  -6  13        2.72        3.07      2.03 o 
   0  -6  13       11.75       10.00      2.76 o 
   1  -6  13        0.52        0.00      1.66 o 
   2  -6  13       35.17       28.29      4.73 o 
   3  -6  13        0.79        8.50      2.42 o 
   4  -6  13       15.33       11.48      2.28 o 
   5  -6  13        0.56        2.79      1.78 o 
  -5  -5  13        0.52        4.60      2.21 o 
  -4  -5  13        4.38        2.09      1.84 o 
  -3  -5  13        0.19        3.19      1.84 o 
  -2  -5  13        4.24        8.41      2.76 o 
  -1  -5  13        2.28        6.81      2.39 o 
   0  -5  13        4.32        5.28      2.09 o 
   1  -5  13        4.43        5.46      2.58 o 
   2  -5  13       26.02       23.69      4.23 o 
   3  -5  13       21.27       25.05      3.03 o 
   4  -5  13        0.13        3.09      1.44 o 
   5  -5  13        6.43        5.84      1.60 o 
   6  -5  13       22.89       22.03      4.66 o 
   7  -5  13        5.51       12.83      3.68 o 
  -5  -4  13        1.82        3.13      2.09 o 
  -4  -4  13        0.03        3.74      2.21 o 
  -3  -4  13        2.51        3.87      1.96 o 
  -2  -4  13       10.40       16.20      3.74 o 
  -1  -4  13       43.44       25.22      4.48 o 
   0  -4  13        8.94        2.95      2.15 o 
   1  -4  13       44.80       31.85      4.85 o 
   2  -4  13       13.04       15.53      3.56 o 
   3  -4  13        1.12        1.89      1.40 o 
   4  -4  13        4.03        2.95      1.43 o 
   5  -4  13        1.33        1.39      1.19 o 
   6  -4  13        0.56        4.23      2.70 o 
   7  -4  13        4.85        9.88      3.50 o 
   8  -4  13        2.04        6.75      2.88 o 
  -6  -3  13        0.01        3.62      2.15 o 
  -5  -3  13        6.32        9.57      2.88 o 
  -4  -3  13        2.55        2.76      2.15 o 
  -3  -3  13        0.00        0.49      1.90 o 
  -2  -3  13       18.27       16.94      3.93 o 
  -1  -3  13       27.24       23.13      4.23 o 
   0  -3  13        4.46        7.98      3.01 o 
   1  -3  13        6.92        4.11      2.45 o 
   2  -3  13       49.22       38.35      4.48 o 
   3  -3  13       15.56       18.08      2.54 o 
   4  -3  13        7.23        6.88      1.74 o 
   5  -3  13        1.19        1.76      1.27 o 
   6  -3  13        7.47       10.25      3.07 o 
   7  -3  13       15.14       15.40      4.05 o 
   8  -3  13        1.58        3.74      2.64 o 
   9  -3  13        2.86        5.89      3.07 o 
  -6  -2  13        4.04        0.18      2.09 o 
  -5  -2  13        5.86        7.61      2.88 o 
  -4  -2  13        0.22        1.47      1.78 o 
  -3  -2  13       16.28       13.07      3.56 o 
  -2  -2  13       17.54       11.78      3.31 o 
  -1  -2  13       11.66       17.61      3.99 o 
   0  -2  13       84.15       91.25      6.57 o 
   1  -2  13        6.51        6.63      2.82 o 
   2  -2  13        1.12        2.64      2.33 o 
   3  -2  13        0.19        2.35      1.37 o 
   4  -2  13        0.12        1.00      1.21 o 
   5  -2  13        7.48        8.23      1.93 o 
   6  -2  13        3.62        6.08      2.58 o 
   7  -2  13       41.07       38.66      4.73 o 
   8  -2  13        4.01        6.38      2.76 o 
   9  -2  13       16.12       18.59      4.30 o 
  -6  -1  13        2.34        2.66      2.76 o 
  -5  -1  13        1.79        4.35      2.85 o 
  -4  -1  13        3.39        6.87      1.62 o 
  -3  -1  13       62.94       66.71      3.68 o 
  -2  -1  13        8.81        8.71      3.07 o 
  -1  -1  13        0.91        2.45      2.58 o 
   0  -1  13       89.38       89.72      6.38 o 
   1  -1  13       10.29       13.07      3.50 o 
   2  -1  13        4.73        5.58      2.45 o 
   3  -1  13        5.00        3.93      1.96 o 
   4  -1  13        0.12        0.78      1.69 o 
   5  -1  13       63.41       67.54      6.11 o 
   6  -1  13       45.32       42.25      3.44 o 
   7  -1  13       23.90       27.49      4.54 o 
   8  -1  13        0.02        4.36      2.58 o 
   9  -1  13       19.39       24.61      4.91 o 
  10  -1  13        0.21        2.64      2.58 o 
  -6   0  13        0.23        1.62      1.33 o 
  -5   0  13        0.97        3.56      1.41 o 
  -4   0  13       23.51       21.63      2.86 o 
  -3   0  13       36.75       35.53      3.11 o 
  -2   0  13       68.95       67.03      3.71 o 
  -1   0  13       61.30       56.40      3.80 o 
   0   0  13       10.54       13.39      2.10 o 
   1   0  13       31.89       27.60      3.34 o 
   2   0  13        5.59       12.58      3.25 o 
   3   0  13       26.86       17.67      3.56 o 
   4   0  13       18.74       17.60      2.32 o 
   5   0  13       57.19       52.28      3.17 o 
   6   0  13      104.24       93.19      4.12 o 
   7   0  13        7.58        9.76      3.44 o 
   8   0  13        2.76        2.95      2.45 o 
   9   0  13        6.99        7.36      3.19 o 
  10   0  13        5.68        6.63      2.76 o 
  -6   1  13       13.40       13.05      2.36 o 
  -5   1  13       35.99       35.39      3.24 o 
  -4   1  13        7.57        8.72      2.10 o 
  -3   1  13        2.97        3.16      1.90 o 
  -2   1  13      105.02      120.28      8.93 o 
  -1   1  13        8.15        7.18      1.78 o 
   0   1  13        1.78        0.14      1.13 o 
   1   1  13       16.29       16.42      3.01 o 
   2   1  13        0.74        0.75      1.13 o 
   3   1  13      127.08      102.67      4.24 o 
   4   1  13      574.53      594.47      7.71 o 
   5   1  13        1.68        3.46      1.09 o 
   6   1  13        0.29        2.83      1.46 o 
   7   1  13       85.50       89.96      6.32 o 
   8   1  13        0.12        3.13      2.58 o 
   9   1  13       38.37       40.07      4.91 o 
  10   1  13        0.69        2.21      2.52 o 
  11   1  13        0.82        4.48      3.13 o 
  -6   2  13        0.35        4.92      1.60 o 
  -5   2  13       34.51       37.32      3.17 o 
  -4   2  13       16.14       19.99      2.97 o 
  -3   2  13       47.21       37.44      3.59 o 
  -2   2  13       60.72       55.50      3.63 o 
  -1   2  13        0.19        0.00      1.23 o 
   0   2  13        2.33        2.82      1.43 o 
   1   2  13        9.78       12.72      2.10 o 
   2   2  13      173.50      168.00      8.04 o 
   3   2  13        9.71        9.44      1.93 o 
   4   2  13       22.26       19.76      1.98 o 
   5   2  13       37.57       34.94      3.22 o 
   6   2  13        0.20        0.30      1.04 o 
   7   2  13        0.54        0.59      2.88 o 
   8   2  13       50.42       50.74      3.42 o 
   9   2  13        9.06        9.75      2.45 o 
  10   2  13        2.22        7.43      3.25 o 
  11   2  13       41.06       45.53      5.28 o 
  -6   3  13        6.63        6.67      1.54 o 
  -5   3  13        1.31        3.37      2.73 o 
  -4   3  13        1.98        6.24      2.04 o 
  -3   3  13        7.14        8.18      3.31 o 
  -2   3  13        0.02        0.28      1.53 o 
  -1   3  13       15.01       13.30      2.38 o 
   0   3  13        0.54        1.41      1.28 o 
   1   3  13        0.60        1.68      1.32 o 
   2   3  13       66.49       74.13      3.80 o 
   3   3  13        3.66        2.95      1.56 o 
   4   3  13       43.18       59.92      5.63 o 
   5   3  13        3.79        6.28      1.37 o 
   6   3  13        0.30        2.33      1.27 o 
   7   3  13       19.10       18.83      2.64 o 
   8   3  13        1.09        1.72      1.61 o 
   9   3  13       13.65       21.03      2.93 o 
  10   3  13        8.84        7.82      2.18 o 
  11   3  13        3.76        8.31      2.06 o 
  -5   4  13        1.72        2.77      1.54 o 
  -4   4  13        0.82        3.50      1.50 o 
  -3   4  13        4.01        0.16      2.09 o 
  -2   4  13        2.87        2.82      1.87 o 
  -1   4  13       16.93       16.37      2.62 o 
   0   4  13       18.69       18.95      2.67 o 
   1   4  13        0.08        0.42      2.03 o 
   2   4  13       42.47       46.11      3.27 o 
   3   4  13       47.00       45.92      7.00 o 
   4   4  13        0.40        0.00      1.19 o 
   5   4  13        0.74        0.00      0.90 o 
   6   4  13        1.12        1.97      1.15 o 
   7   4  13        0.34        0.00      1.32 o 
   8   4  13       61.02       61.07      3.86 o 
   9   4  13        4.22        3.35      1.86 o 
  10   4  13        3.00        6.71      2.06 o 
  11   4  13        0.20        3.16      2.76 o 
  -5   5  13        0.00        4.42      1.21 o 
  -4   5  13       13.59       11.95      1.81 o 
  -3   5  13        0.01        1.56      1.61 o 
  -2   5  13       10.31       22.07      3.12 o 
  -1   5  13        2.86        4.73      1.80 o 
   0   5  13       93.34       95.18      4.75 o 
   1   5  13       60.71       60.13      3.90 o 
   2   5  13      286.79      301.04     15.99 o 
   3   5  13        7.72       13.42      2.43 o 
   4   5  13       21.85       26.72      3.01 o 
   5   5  13       33.14       30.12      2.31 o 
   6   5  13      112.79       97.83      5.52 o 
   7   5  13      161.66      160.20     12.49 o 
   8   5  13        2.63        4.84      1.89 o 
   9   5  13       48.18       41.91      4.17 o 
  10   5  13       13.24       10.13      5.09 o 
  11   5  13       11.49       12.43      5.58 o 
  -5   6  13        0.57        3.03      1.38 o 
  -4   6  13        0.99        3.07      2.03 o 
  -3   6  13       18.71       22.71      4.30 o 
  -2   6  13       22.15       37.68      5.40 o 
  -1   6  13        0.92        1.84      2.21 o 
   0   6  13       19.28       29.07      3.38 o 
   1   6  13       30.20       37.99      5.03 o 
   2   6  13        5.88        5.09      2.64 o 
   3   6  13       18.57       13.44      3.62 o 
   4   6  13       83.55       84.44      6.26 o 
   5   6  13        2.80        0.11      1.42 o 
   6   6  13        0.06        0.63      1.38 o 
   7   6  13       72.43       59.40      7.33 o 
   8   6  13       14.63       16.28      4.08 o 
   9   6  13        7.00        8.67      2.76 o 
  10   6  13        0.05        1.05      2.03 o 
  11   6  13        8.69       15.04      3.96 o 
  -4   7  13        0.16        2.88      1.84 o 
  -3   7  13        8.87        6.63      2.64 o 
  -2   7  13        7.95        8.78      3.19 o 
  -1   7  13        0.00        0.37      1.96 o 
   0   7  13       99.29       96.77      6.93 o 
   1   7  13      100.45       94.99      6.93 o 
   2   7  13      112.96       93.09      6.75 o 
   3   7  13        5.51        5.34      2.88 o 
   4   7  13       33.57       36.02      4.36 o 
   5   7  13        9.90        8.88      2.01 o 
   6   7  13        1.56        1.53      1.27 o 
   7   7  13       12.70       11.17      2.41 o 
   8   7  13       15.25       10.46      2.19 o 
   9   7  13        1.85        2.85      1.65 o 
  10   7  13        1.85        4.03      1.50 o 
  -3   8  13       11.11        8.84      2.95 o 
  -2   8  13        5.86        7.00      2.52 o 
  -1   8  13        9.85       13.68      3.56 o 
   0   8  13        0.50        1.78      2.27 o 
   1   8  13       53.46       40.13      4.73 o 
   2   8  13        1.36        4.30      2.45 o 
   3   8  13       13.21       13.26      3.62 o 
   4   8  13       69.39       84.75      6.57 o 
   5   8  13        0.14        0.00      1.66 o 
   6   8  13        2.48        7.03      1.93 o 
   7   8  13        0.05        0.00      1.24 o 
   8   8  13        4.06        4.61      1.68 o 
   9   8  13        0.88        1.76      1.35 o 
  10   8  13        2.71        2.55      1.56 o 
  -2   9  13       27.00       35.22      5.58 o 
  -1   9  13        0.05        1.47      2.09 o 
   0   9  13        8.34        7.61      2.82 o 
   1   9  13        3.63        3.38      2.52 o 
   2   9  13        0.23        1.41      1.96 o 
   3   9  13       16.59       18.96      4.11 o 
   4   9  13        1.10        1.84      1.84 o 
   5   9  13       30.63       31.05      4.85 o 
   6   9  13        5.71        5.83      1.55 o 
   7   9  13        7.62        7.94      2.09 o 
   8   9  13        0.10        3.20      1.45 o 
   9   9  13        6.46        9.45      2.14 o 
  -1  10  13        0.16        5.09      2.58 o 
   0  10  13        1.96        8.47      3.01 o 
   1  10  13        0.69        2.45      2.58 o 
   2  10  13       23.50       20.50      4.54 o 
   3  10  13        0.04        5.28      2.82 o 
   4  10  13        0.02        0.43      2.21 o 
   5  10  13        1.77        2.58      2.15 o 
   6  10  13        1.81        2.44      1.50 o 
   7  10  13        1.88        2.82      1.41 o 
   8  10  13        2.82        6.85      1.81 o 
   9  10  13        0.99        3.03      1.62 o 
   1  11  13        0.12        1.90      1.96 o 
   2  11  13        2.24        1.60      1.84 o 
   3  11  13        5.58        7.67      2.76 o 
   4  11  13        5.06        7.00      3.01 o 
   5  11  13        0.35        4.66      2.45 o 
   6  11  13        0.14        0.00      1.36 o 
   7  11  13        2.02        5.01      1.72 o 
  -1  -6  14        2.40        8.16      2.58 o 
   0  -6  14        2.88       10.74      3.01 o 
   1  -6  14        6.89        9.76      2.76 o 
   2  -6  14       22.17       14.36      3.56 o 
   3  -6  14       15.46       16.88      3.80 o 
   4  -6  14        0.47        1.53      1.26 o 
  -3  -5  14        0.51        0.18      1.78 o 
  -2  -5  14       12.75       20.80      4.30 o 
  -1  -5  14        6.87        7.00      2.58 o 
   0  -5  14       18.56       18.10      3.87 o 
   1  -5  14        0.56        1.78      1.96 o 
   2  -5  14       41.11       39.52      4.48 o 
   3  -5  14        0.58        2.09      1.84 o 
   4  -5  14        0.42        3.97      1.56 o 
   5  -5  14        4.05        7.31      1.75 o 
  -4  -4  14        3.14        5.03      2.21 o 
  -3  -4  14        1.36        1.78      1.90 o 
  -2  -4  14        1.88        4.17      2.33 o 
  -1  -4  14        0.59        0.18      1.47 o 
   0  -4  14        0.81        1.04      1.72 o 
   1  -4  14        9.11       11.66      3.31 o 
   2  -4  14        0.00        0.00      1.60 o 
   3  -4  14        8.11        5.52      2.52 o 
   4  -4  14        5.40        5.78      2.09 o 
   5  -4  14        3.43        9.51      4.76 o 
   6  -4  14       15.96       25.34      4.54 o 
   7  -4  14        2.49        3.01      2.70 o 
  -4  -3  14        0.28        1.29      1.78 o 
  -3  -3  14        0.46        3.31      2.15 o 
  -2  -3  14        7.60        6.75      2.45 o 
  -1  -3  14        0.89        2.39      1.90 o 
   0  -3  14       15.49       11.97      3.44 o 
   1  -3  14       15.02       18.35      4.23 o 
   2  -3  14        9.36       19.08      3.87 o 
   3  -3  14        0.02        2.58      2.27 o 
   4  -3  14        5.50        4.02      1.62 o 
   5  -3  14        7.09        8.37      1.99 o 
   6  -3  14        1.35        4.48      2.58 o 
   7  -3  14       32.28       36.08      5.34 o 
   8  -3  14        0.38        4.48      2.39 o 
  -5  -2  14        3.08        7.61      2.64 o 
  -4  -2  14        1.01        2.70      1.90 o 
  -3  -2  14        0.09        0.37      1.84 o 
  -2  -2  14       12.22       11.91      3.13 o 
  -1  -2  14        7.50       13.68      3.38 o 
   0  -2  14        1.80        2.33      2.27 o 
   1  -2  14        1.71        7.18      2.82 o 
   2  -2  14       40.03       24.42      4.54 o 
   3  -2  14        6.85        6.93      2.82 o 
   4  -2  14       25.66       26.14      4.11 o 
   5  -2  14        2.23        5.05      1.49 o 
   6  -2  14        0.97        2.76      2.09 o 
   7  -2  14        1.73        4.66      2.27 o 
   8  -2  14       14.83       14.42      3.93 o 
  -5  -1  14        0.48        1.47      2.03 o 
  -4  -1  14        0.89        6.32      2.45 o 
  -3  -1  14        0.73        0.98      1.72 o 
  -2  -1  14       22.16       23.13      4.42 o 
  -1  -1  14       30.85       29.09      4.91 o 
   0  -1  14        0.51        1.41      1.96 o 
   1  -1  14       21.78       23.01      4.11 o 
   2  -1  14        2.49        7.55      2.88 o 
   3  -1  14        1.80        1.84      2.03 o 
   4  -1  14       10.68       13.26      3.01 o 
   5  -1  14        0.16        2.45      1.31 o 
   6  -1  14        2.71        6.32      2.82 o 
   7  -1  14       15.96       17.61      3.80 o 
   8  -1  14        7.08        7.36      3.07 o 
   9  -1  14        3.46        1.10      2.39 o 
  -5   0  14        0.63        1.84      1.33 o 
  -4   0  14        0.00        2.23      2.49 o 
  -3   0  14        0.51        0.96      1.23 o 
  -2   0  14        3.83        7.03      1.74 o 
  -1   0  14        0.99        0.25      1.60 o 
   0   0  14        1.63        0.00      1.72 o 
   1   0  14        0.44        4.73      2.58 o 
   2   0  14       37.61       38.60      5.15 o 
   3   0  14        3.93        6.87      2.52 o 
   4   0  14        6.20       14.30      3.19 o 
   5   0  14       49.76       42.81      2.95 o 
   6   0  14       10.10       13.89      2.25 o 
   7   0  14       31.54       31.48      4.73 o 
   8   0  14        0.07        0.00      1.96 o 
   9   0  14        0.04        2.52      2.39 o 
  -5   1  14        1.36        4.21      1.62 o 
  -4   1  14        3.93        8.85      2.03 o 
  -3   1  14        0.00        0.43      1.21 o 
  -2   1  14        2.61        3.63      1.41 o 
  -1   1  14        0.74        0.00      1.07 o 
   0   1  14        2.77        3.28      1.19 o 
   1   1  14       11.12        9.11      1.81 o 
   2   1  14        1.86        2.01      1.11 o 
   3   1  14        1.44        5.03      2.27 o 
   4   1  14       21.43       31.11      4.48 o 
   5   1  14       12.33       13.72      2.20 o 
   6   1  14       10.18       16.40      2.32 o 
   7   1  14        0.30        2.27      2.39 o 
   8   1  14        7.24        7.24      2.76 o 
   9   1  14        5.09        6.75      2.58 o 
  10   1  14        7.35        3.74      2.88 o 
  -5   2  14        4.36       10.23      1.99 o 
  -4   2  14       36.26       35.13      3.63 o 
  -3   2  14        8.24       14.39      2.58 o 
  -2   2  14       28.36       18.99      2.79 o 
  -1   2  14       31.95       38.80      3.17 o 
   0   2  14        4.71        6.70      1.73 o 
   1   2  14        0.64        0.94      1.29 o 
   2   2  14        3.36        5.16      1.69 o 
   3   2  14      143.03      134.42      5.06 o 
   4   2  14       10.63        5.47      1.71 o 
   5   2  14       12.25       13.27      1.69 o 
   6   2  14       41.34       48.07      2.75 o 
   7   2  14        4.61        5.65      2.70 o 
   8   2  14        1.51        5.22      2.70 o 
   9   2  14       41.32       40.50      4.91 o 
  10   2  14       23.85       29.76      5.22 o 
  -5   3  14        0.00        3.75      1.53 o 
  -4   3  14        1.48        3.15      1.62 o 
  -3   3  14       10.87       14.88      2.82 o 
  -2   3  14       20.62       26.02      3.24 o 
  -1   3  14        0.00        1.21      1.49 o 
   0   3  14       22.85       18.64      2.60 o 
   1   3  14        0.21        0.17      1.56 o 
   2   3  14        0.09        0.06      2.33 o 
   3   3  14       54.05       55.61      3.48 o 
   4   3  14       76.89       72.55      3.90 o 
   5   3  14      137.32      148.75      5.27 o 
   6   3  14        0.02        0.83      0.99 o 
   7   3  14        0.08        0.40      1.25 o 
   8   3  14       20.59       21.65      3.04 o 
   9   3  14        0.78        1.05      1.84 o 
  10   3  14        0.02        3.61      1.71 o 
  -4   4  14        9.68       19.72      3.34 o 
  -3   4  14        0.54        2.57      1.45 o 
  -2   4  14       13.64        7.14      2.05 o 
  -1   4  14        2.34        4.36      1.64 o 
   0   4  14        0.16        1.47      1.60 o 
   1   4  14      181.05      190.36      9.33 o 
   2   4  14       35.81       36.10      3.22 o 
   3   4  14       42.67       60.95      8.22 o 
   4   4  14        0.55        1.64      1.58 o 
   5   4  14        5.96        5.63      1.83 o 
   6   4  14        6.15       10.92      1.74 o 
   7   4  14        2.32        3.81      1.63 o 
   8   4  14       60.75       63.57      3.88 o 
   9   4  14       52.98       43.36      3.67 o 
  10   4  14        0.75        3.77      1.65 o 
  -4   5  14        0.02        2.81      1.16 o 
  -3   5  14        3.46        3.27      1.66 o 
  -2   5  14        4.60        4.26      1.75 o 
  -1   5  14        0.24        3.48      1.90 o 
   0   5  14        0.76        0.90      1.49 o 
   1   5  14       22.58       20.69      2.92 o 
   2   5  14        4.59        7.91      2.85 o 
   3   5  14       24.40       26.35      3.06 o 
   4   5  14        0.58        0.00      1.29 o 
   5   5  14       47.67       59.67      6.20 o 
   6   5  14       59.78       49.11      4.42 o 
   7   5  14       38.81       36.94      3.25 o 
   8   5  14       22.00       23.69      3.02 o 
   9   5  14       27.82       27.49      3.25 o 
  10   5  14       21.56       26.08      3.29 o 
  -4   6  14        0.09        3.19      1.96 o 
  -3   6  14        0.21        0.06      1.53 o 
  -2   6  14       10.03        7.24      2.70 o 
  -1   6  14       15.45       17.49      2.75 o 
   0   6  14       69.53       58.17      3.90 o 
   1   6  14        0.01        2.70      1.61 o 
   2   6  14        1.07        0.32      1.84 o 
   3   6  14        1.01        2.76      2.21 o 
   4   6  14       23.23       22.58      4.17 o 
   5   6  14       28.96       34.55      4.23 o 
   6   6  14        5.67        6.18      2.49 o 
   7   6  14       17.16       18.80      2.79 o 
   8   6  14       38.86       41.65      3.30 o 
   9   6  14        8.06       10.85      2.27 o 
  10   6  14        4.63        7.74      1.87 o 
  -3   7  14        1.97        4.11      2.15 o 
  -2   7  14        4.88        3.93      2.15 o 
  -1   7  14       13.55       16.63      3.74 o 
   0   7  14        0.71        7.18      2.64 o 
   1   7  14       46.65       54.00      5.34 o 
   2   7  14        1.50        1.17      1.90 o 
   3   7  14        6.18        3.74      2.45 o 
   4   7  14        1.36        1.47      2.03 o 
   5   7  14        5.56        6.14      2.64 o 
   6   7  14        0.49        0.00      1.17 o 
   7   7  14        7.05       10.06      2.08 o 
   8   7  14        1.31        4.69      1.54 o 
   9   7  14        0.45        2.53      1.84 o 
  10   7  14        0.00        0.00      1.19 o 
  -2   8  14        8.41        9.20      2.88 o 
  -1   8  14        0.56        7.79      2.82 o 
   0   8  14        2.60        4.60      2.33 o 
   1   8  14        8.19        3.38      2.27 o 
   2   8  14        4.82        6.50      2.88 o 
   3   8  14        0.01        4.30      2.64 o 
   4   8  14        2.34        6.81      2.64 o 
   5   8  14       18.68       17.55      3.80 o 
   6   8  14        3.31        5.77      2.52 o 
   7   8  14        3.39        5.71      1.70 o 
   8   8  14        5.22        8.92      2.10 o 
   9   8  14        0.33        3.40      1.55 o 
  -1   9  14        5.28        9.76      3.01 o 
   0   9  14        3.10        7.00      2.58 o 
   1   9  14        0.40        1.72      1.78 o 
   2   9  14       12.22       16.08      3.87 o 
   3   9  14        4.86        6.08      2.52 o 
   4   9  14        0.63        3.74      2.21 o 
   5   9  14        2.78        2.33      2.27 o 
   6   9  14        3.81        7.67      2.82 o 
   7   9  14       10.25       16.46      2.51 o 
   8   9  14        2.75        7.26      1.77 o 
   9   9  14        1.26        2.32      1.53 o 
   1  10  14        0.34        0.06      1.78 o 
   2  10  14        0.99        2.58      2.09 o 
   3  10  14        3.31        6.81      2.64 o 
   4  10  14        0.00        3.50      1.96 o 
   5  10  14        0.27        1.72      1.66 o 
   6  10  14        0.49        1.17      1.72 o 
   7  10  14        2.97        3.23      1.44 o 
   3  11  14        2.03        4.73      2.58 o 
   4  11  14        2.69        7.49      3.13 o 
   5  11  14        0.66        0.00      1.66 o 
   0  -5  15        4.63        2.95      2.39 o 
   1  -5  15        0.26        2.58      1.90 o 
   2  -5  15        3.70        4.60      2.27 o 
   3  -5  15        3.70        4.05      2.21 o 
  -2  -4  15       14.32       18.96      4.17 o 
  -1  -4  15        6.60        3.99      2.15 o 
   0  -4  15       12.45       25.34      4.60 o 
   1  -4  15        8.27       10.92      3.07 o 
   2  -4  15        0.00        0.31      2.21 o 
   3  -4  15        0.40        3.80      1.90 o 
   4  -4  15        1.16        2.03      1.72 o 
   5  -4  15        7.22       10.19      2.95 o 
  -3  -3  15        2.25        2.27      1.72 o 
  -2  -3  15        0.06        2.33      2.03 o 
  -1  -3  15        0.20        5.40      2.27 o 
   0  -3  15        0.00        6.38      2.27 o 
   1  -3  15        1.37        3.31      1.96 o 
   2  -3  15        8.16        5.77      2.39 o 
   3  -3  15        4.43       10.92      3.19 o 
   4  -3  15        1.55        1.84      2.03 o 
   5  -3  15        1.55        3.74      2.03 o 
   6  -3  15        1.43        3.44      2.15 o 
  -3  -2  15        0.22        2.21      1.78 o 
  -2  -2  15        2.38        5.28      2.52 o 
  -1  -2  15        0.07        3.93      1.84 o 
   0  -2  15        9.10        5.28      2.52 o 
   1  -2  15        7.83       11.11      3.19 o 
   2  -2  15        8.19        9.45      3.01 o 
   3  -2  15       11.97       12.09      3.07 o 
   4  -2  15        9.86       15.83      3.56 o 
   5  -2  15        2.53        6.50      2.09 o 
   6  -2  15        1.59        5.09      2.15 o 
   7  -2  15        0.26        2.76      2.27 o 
  -4  -1  15        0.30        1.60      1.78 o 
  -3  -1  15        4.06        2.76      2.15 o 
  -2  -1  15        3.63        5.95      2.45 o 
  -1  -1  15       23.19       20.25      4.30 o 
   0  -1  15        1.67        1.47      1.78 o 
   1  -1  15       11.10        8.10      2.70 o 
   2  -1  15       28.10       33.32      5.15 o 
   3  -1  15        3.30        4.42      2.39 o 
   4  -1  15        2.48        3.56      1.84 o 
   5  -1  15        0.38        3.99      1.96 o 
   6  -1  15       16.36       17.00      3.74 o 
   7  -1  15        0.01        1.29      2.03 o 
   8  -1  15        0.21        4.05      2.15 o 
  -4   0  15        0.49        0.00      1.35 o 
  -3   0  15        7.81       15.03      3.74 o 
  -2   0  15        2.19        5.22      2.33 o 
  -1   0  15        0.19        2.27      2.03 o 
   0   0  15        0.40        2.33      2.09 o 
   1   0  15        0.46        5.03      2.21 o 
   2   0  15        0.46        4.79      2.39 o 
   3   0  15        3.48        2.33      1.84 o 
   4   0  15        2.18       11.29      2.88 o 
   5   0  15       10.18        9.27      2.76 o 
   6   0  15        2.49        3.45      2.64 o 
   7   0  15        2.05        5.65      2.58 o 
   8   0  15       11.27       17.24      3.80 o 
  -4   1  15        6.71       11.38      2.03 o 
  -3   1  15        0.83        2.25      1.34 o 
  -2   1  15        1.21        5.38      1.66 o 
  -1   1  15        1.41        2.26      1.19 o 
   0   1  15        5.51        3.93      2.15 o 
   1   1  15        2.75        2.70      2.15 o 
   2   1  15        6.65        8.35      2.70 o 
   3   1  15       12.78        8.16      2.95 o 
   4   1  15       17.84       19.21      3.87 o 
   5   1  15        0.03        5.40      2.15 o 
   6   1  15        1.43        3.74      1.31 o 
   7   1  15        6.85       13.44      3.38 o 
   8   1  15        0.26        4.30      2.45 o 
   9   1  15        0.98        1.60      2.27 o 
  -4   2  15        8.56        9.97      2.08 o 
  -3   2  15       22.00       23.91      3.10 o 
  -2   2  15        1.19        9.26      1.85 o 
  -1   2  15        0.19        1.75      1.30 o 
   0   2  15        9.87       16.32      2.48 o 
   1   2  15        0.27        1.77      1.12 o 
   2   2  15       19.90       22.68      2.73 o 
   3   2  15       73.62       79.61      3.94 o 
   4   2  15       35.81       33.16      2.89 o 
   5   2  15        9.67       11.17      2.88 o 
   6   2  15       11.12       20.19      3.44 o 
   7   2  15       11.78       11.91      3.13 o 
   8   2  15        3.62        5.28      2.58 o 
   9   2  15       16.23       19.94      4.17 o 
  -4   3  15        3.36        5.88      1.62 o 
  -3   3  15        4.78        5.52      1.68 o 
  -2   3  15        4.53        6.30      1.76 o 
  -1   3  15        7.65        7.05      1.90 o 
   0   3  15        1.59        4.72      1.56 o 
   1   3  15        0.14        2.26      1.34 o 
   2   3  15        0.44        1.21      2.09 o 
   3   3  15       38.94       43.75      3.15 o 
   4   3  15       21.41       27.19      3.02 o 
   5   3  15        5.83        5.94      1.62 o 
   6   3  15       10.93       11.63      2.64 o 
   7   3  15       18.47       22.67      2.85 o 
   8   3  15        2.61        4.36      2.39 o 
   9   3  15        2.49        0.12      1.96 o 
  -3   4  15        1.92        2.20      1.50 o 
  -2   4  15        3.05        1.32      1.43 o 
  -1   4  15        0.00        1.32      2.09 o 
   0   4  15        1.46        2.99      1.79 o 
   1   4  15       90.99       99.07      4.83 o 
   2   4  15       88.29       97.09     10.71 o 
   3   4  15       85.81       80.65     12.58 o 
   4   4  15       21.38       31.88      3.29 o 
   5   4  15        0.30        5.49      1.61 o 
   6   4  15        1.86        5.31      1.62 o 
   7   4  15        3.34        6.02      1.69 o 
   8   4  15       15.77       24.22      3.71 o 
   9   4  15        5.84        7.75      1.89 o 
  -3   5  15        0.33        0.43      1.56 o 
  -2   5  15        0.24        0.00      1.99 o 
  -1   5  15        0.02        0.65      1.23 o 
   0   5  15        1.89        2.66      1.40 o 
   1   5  15       35.63       37.90      3.77 o 
   2   5  15        4.68        9.54      2.39 o 
   3   5  15        9.89       14.43      2.63 o 
   4   5  15        0.11        0.06      1.22 o 
   5   5  15        3.10        7.62      2.70 o 
   6   5  15       19.40       20.62      2.78 o 
   7   5  15        0.01        2.12      1.32 o 
   8   5  15       24.30       29.99      3.26 o 
   9   5  15       14.83       18.81      2.80 o 
  -2   6  15        0.11        1.41      1.78 o 
  -1   6  15        0.15        0.79      1.35 o 
   0   6  15        3.12        2.97      1.45 o 
   1   6  15        3.16        7.98      2.33 o 
   2   6  15        0.35        4.16      1.93 o 
   3   6  15       10.59       14.25      2.40 o 
   4   6  15       24.96       36.27      4.97 o 
   5   6  15       23.98       27.25      4.54 o 
   6   6  15       27.29       27.80      4.60 o 
   7   6  15        0.11        0.80      2.21 o 
   8   6  15       14.85       20.74      2.83 o 
   9   6  15       14.54       15.40      2.56 o 
  -2   7  15        0.04        2.39      1.78 o 
  -1   7  15        0.00        2.21      1.72 o 
   0   7  15        0.28        6.57      2.52 o 
   1   7  15        0.06        5.34      2.33 o 
   2   7  15        0.06        8.78      2.88 o 
   3   7  15        4.80        5.15      2.52 o 
   4   7  15        6.55       11.17      3.25 o 
   5   7  15        2.72        4.23      2.27 o 
   6   7  15       16.03       26.39      4.54 o 
   7   7  15        0.93        6.50      2.33 o 
   8   7  15        1.06        6.10      1.64 o 
   9   7  15        0.34        3.95      1.58 o 
  -1   8  15        0.01        6.81      2.58 o 
   0   8  15        5.20        7.79      2.52 o 
   1   8  15       11.15       14.42      3.31 o 
   2   8  15        0.53        6.38      2.45 o 
   3   8  15        0.12        0.00      1.72 o 
   4   8  15        0.07        1.60      1.66 o 
   5   8  15        1.95        3.01      2.09 o 
   6   8  15        0.09        2.03      1.90 o 
   7   8  15        0.96        4.85      2.21 o 
   8   8  15        0.35        2.96      1.25 o 
   1   9  15        0.36        2.70      1.96 o 
   2   9  15        0.42        0.00      1.47 o 
   3   9  15        0.30        1.90      1.66 o 
   4   9  15        0.84        4.05      1.78 o 
   5   9  15        1.89        5.71      1.96 o 
   6   9  15        3.06        7.79      3.13 o 
   7   9  15        5.85        9.27      3.01 o 
   3  10  15        0.05        2.33      1.90 o 
   4  10  15        0.78        3.13      2.15 o 
   5  10  15        0.01        0.74      1.60 o 
   0  -3  16        9.64        7.85      2.82 o 
   1  -3  16        7.94        6.14      2.64 o 
   2  -3  16        0.04        4.54      2.21 o 
   3  -3  16        0.00        3.87      1.90 o 
   4  -3  16        1.66        6.81      2.27 o 
  -1  -2  16        2.01        3.87      2.09 o 
   0  -2  16        0.20        4.48      2.15 o 
   1  -2  16        2.28        4.30      2.33 o 
   2  -2  16        1.64        4.97      2.09 o 
   3  -2  16        1.81        5.46      2.27 o 
   4  -2  16       10.07       19.76      4.11 o 
   5  -2  16        3.61        5.71      2.27 o 
  -2  -1  16        2.81        8.22      2.76 o 
  -1  -1  16       19.31       17.12      3.93 o 
   0  -1  16       11.73       11.97      3.50 o 
   1  -1  16        2.58       14.54      3.56 o 
   2  -1  16        2.08        6.63      2.45 o 
   3  -1  16       18.34       22.95      4.42 o 
   4  -1  16       35.39       33.87      3.99 o 
   5  -1  16       15.56       14.61      3.07 o 
  -2   0  16       14.38        9.70      3.07 o 
  -1   0  16        5.45       10.13      3.25 o 
   0   0  16        2.75        5.71      2.70 o 
   1   0  16        0.03        5.71      2.33 o 
   2   0  16        0.01        3.56      2.15 o 
   3   0  16        2.25        3.50      2.15 o 
   4   0  16        3.70        7.85      2.39 o 
   5   0  16        0.43        3.38      1.78 o 
  -2   1  16        0.69        4.17      2.58 o 
  -1   1  16        0.18        5.95      2.58 o 
   0   1  16        0.44        3.44      1.96 o 
   1   1  16        0.03        0.00      1.23 o 
   2   1  16        2.61        1.78      2.03 o 
   3   1  16        0.71        0.74      1.84 o 
   4   1  16        0.22        3.31      1.72 o 
   5   1  16        1.85        1.78      1.53 o 
   6   1  16        2.99        7.73      2.45 o 
   8   1  16       14.36       20.86      3.99 o 
  -2   2  16        6.70       11.50      3.50 o 
  -1   2  16        3.44        8.10      1.96 o 
   0   2  16        3.48        4.23      1.46 o 
   1   2  16        1.38        4.27      1.47 o 
   2   2  16        0.15        2.27      2.27 o 
   3   2  16        0.38        5.09      2.27 o 
   4   2  16        5.95       11.78      3.19 o 
   5   2  16        0.03        2.15      1.84 o 
   6   2  16        2.01        7.73      2.58 o 
   8   2  16       10.33       15.22      3.50 o 
  -2   3  16        1.70        4.33      1.78 o 
  -1   3  16        0.05        2.62      1.53 o 
   0   3  16        0.01        2.53      2.42 o 
   1   3  16        0.32        3.41      1.30 o 
   2   3  16       26.66       35.70      2.90 o 
   3   3  16       24.17       24.38      2.84 o 
   4   3  16        2.43        5.05      1.93 o 
   5   3  16       11.75       12.91      2.21 o 
   6   3  16        7.16       11.54      2.95 o 
   8   3  16       16.16       25.41      4.30 o 
  -2   4  16        0.26        5.13      1.63 o 
  -1   4  16        0.09        0.00      1.38 o 
   0   4  16        0.76        3.07      1.42 o 
   1   4  16        0.38        5.10      1.64 o 
   2   4  16        1.33        3.63      1.60 o 
   3   4  16        0.75        4.94      1.54 o 
   4   4  16       26.61       27.83      3.15 o 
   5   4  16        9.15       16.33      2.52 o 
   6   4  16        1.00        8.00      1.62 o 
   7   4  16       13.05       12.76      3.25 o 
   8   4  16        5.97        9.58      1.97 o 
  -1   5  16        0.17        5.72      1.75 o 
   0   5  16        2.48        2.62      1.50 o 
   1   5  16       58.43       49.90      4.85 o 
   2   5  16       59.28       70.80      4.21 o 
   3   5  16       10.38       18.08      2.69 o 
   4   5  16        0.01        1.12      2.55 o 
   5   5  16        0.80        2.06      1.30 o 
   6   5  16        1.17        5.03      1.64 o 
   7   5  16        1.56        0.55      1.90 o 
   8   5  16        1.67        4.17      1.90 o 
  -1   6  16        0.06        1.83      1.50 o 
   0   6  16        0.10        2.12      1.30 o 
   1   6  16       33.18       40.78      3.34 o 
   2   6  16       28.27       29.92      3.52 o 
   3   6  16        0.43        3.08      1.51 o 
   4   6  16        0.24        0.00      1.66 o 
   5   6  16        2.62        3.50      2.09 o 
   6   6  16       12.71       16.63      3.74 o 
   7   6  16        3.76        6.93      2.58 o 
   8   6  16        1.35        3.13      1.96 o 
   0   7  16        7.30        9.45      3.01 o 
   1   7  16        1.08        3.56      1.78 o 
   2   7  16       11.90       16.51      3.56 o 
   3   7  16        0.01        4.42      2.03 o 
   4   7  16        3.98        9.70      2.82 o 
   5   7  16        0.78        3.80      2.21 o 
   6   7  16        0.86        4.73      2.33 o 
   7   7  16        0.04        5.28      2.15 o 
   2   8  16        3.00        6.32      2.70 o 
   3   8  16        1.06        3.19      2.21 o 
   4   8  16        0.59        6.38      2.45 o 
   5   8  16        2.08        3.50      1.90 o 
   6   8  16        0.42        3.19      1.90 o 
   1  -1  17        3.50        9.88      2.88 o 
   2  -1  17        0.96        2.09      2.15 o 
   3  -1  17        0.06        0.00      1.47 o 
   4  -1  17       10.81       11.78      2.95 o 
   0   0  17        0.32        2.45      1.90 o 
   1   0  17        0.35        3.50      2.03 o 
   2   0  17        3.49        7.92      2.58 o 
   3   0  17       22.76       31.91      5.22 o 
   4   0  17        4.01        2.33      1.96 o 
   5   0  17        0.56        2.09      1.78 o 
   0   1  17        3.60        7.24      2.76 o 
   1   1  17        0.03        0.74      1.66 o 
   2   1  17        1.03        9.45      2.76 o 
   3   1  17        8.77       16.88      3.87 o 
   4   1  17        8.28        9.82      2.95 o 
   5   1  17       17.35       14.05      3.25 o 
   0   2  17        0.57        1.04      1.78 o 
   1   2  17       32.10       39.09      4.54 o 
   2   2  17        9.18        7.79      2.70 o 
   3   2  17        1.93       11.66      3.25 o 
   4   2  17        0.16        1.23      1.72 o 
   5   2  17       14.45       23.93      4.30 o 
   6   2  17        7.50       15.10      3.31 o 
   0   3  17        0.01        3.37      1.47 o 
   1   3  17        3.82        9.42      1.95 o 
   2   3  17        2.97        9.84      2.03 o 
   3   3  17        4.88        2.82      2.21 o 
   4   3  17        1.81        2.82      1.72 o 
   5   3  17        0.10        0.74      1.90 o 
   6   3  17       20.15       29.70      4.91 o 
   0   4  17        6.80       10.53      2.16 o 
   1   4  17        1.50        1.36      2.15 o 
   2   4  17        2.62        4.89      1.60 o 
   3   4  17       10.76       17.09      2.56 o 
   4   4  17        0.01        2.41      1.27 o 
   5   4  17        9.33       14.30      2.40 o 
   6   4  17        1.55        5.28      1.55 o 
   1   5  17       14.99       23.78      3.23 o 
   2   5  17        6.09        8.37      2.12 o 
   3   5  17       11.07       18.45      4.45 o 
   4   5  17        5.65       10.50      2.15 o 
   5   5  17        0.03        6.40      1.50 o 
   6   5  17        0.20        0.60      1.19 o 
   2   6  17       15.95       15.91      2.56 o 
   3   6  17        0.08        2.10      2.12 o 
   4   6  17        0.49        0.00      1.47 o 
   5   6  17        0.06        3.31      2.15 o 
   6   6  17        0.01        0.00      1.60 o 
                                                 
